# Supplementary material for: Crystal structure, spectroscopic characterization and Hirshfeld surface analysis of aqua­dichlorido­{N-[(pyridin-2-yl)methyl­idene]aniline}copper(II) monohydrate
Source: Acta Crystallogr E Crystallogr Commun. 2020 Jan 7;76(Pt 2):148–54. doi: 10.1107/S2056989019017213 (PMC7001833; doi:10.1107/S2056989019017213)
Supplement: Supplementary file 1 [file e-76-00148-sup1.cif]

##############################################################################
#                                                                            #
# This CIF contains the data in a paper accepted for publication in          #
# Acta Crystallographica Section E. It conforms to the requirements of       #
# Notes for Authors for Acta Crystallographica Section E, and has been       #
# peer reviewed under the auspices of the IUCr Commission on Journals.       #
#                                                                            #
# Full details of the Crystallographic Information File format               #
# are given in the paper "The Crystallographic Information File (CIF):       #
# a New Standard Archive File for Crystallography" by S. R. Hall, F. H.      #
# Allen and I. D. Brown [Acta Cryst. (1991), A47, 655-685].                  #
#                                                                            #
# The current version of the core CIF dictionary is obtainable from          #
# ftp://ftp.iucr.org/pub/cif_core.dic.                                       #
#                                                                            #
# Software is freely available for graphical display of the structure(s)     #
# in this CIF. For information consult the CIF software page                 #
# http://www.iucr.org/resources/cif/software.                                #
#                                                                            #
# This file may be used for bona fide research purposes within the           #
# scientific community so long as proper attribution is given to the journal # 
# article from which it was obtained.                                        #
#                                                                            #
##############################################################################
data_I
_audit_creation_method     'SHELXL-2014/7'
_chemical_name_systematic
;
Aquadichlorido{<i>N</i>-[(pyridin-2-yl)methylidene]aniline}copper(II)
monohydrate
;
_chemical_name_common     ?
_chemical_formula_moiety     '(Cu 2+), (Cl 1-)2, (C12N2H10),(H2O)2'
_chemical_formula_sum     'C12 H14 Cl2 Cu N2 O2'
_chemical_formula_iupac     '[Cu Cl2 (C12 H10 N2) (H2 O)], H2 O'
_chemical_formula_weight     352.69
_chemical_melting_point     ?
_space_group_crystal_system     monoclinic
_space_group_name_H-M_alt     'P 21/n'
_space_group_name_Hall     '-P 2yn'
loop_
    _space_group_symop_operation_xyz
    'x, y, z'
    '-x+1/2, y+1/2, -z+1/2'
    '-x, -y, -z'
    'x-1/2, -y-1/2, z-1/2'
_cell_length_a     9.3322(2)
_cell_length_b     7.7341(2)
_cell_length_c     20.1143(4)
_cell_angle_alpha     90
_cell_angle_beta     90.002(2)
_cell_angle_gamma     90
_cell_volume     1451.77(6)
_cell_formula_units_Z     4
_cell_measurement_reflns_used     2118
_cell_measurement_theta_min     3.9750
_cell_measurement_theta_max     27.4850
_cell_measurement_temperature     297(2)
_exptl_crystal_description     fragment
_exptl_crystal_colour     green
_exptl_crystal_size_max     0.238
_exptl_crystal_size_mid     0.117
_exptl_crystal_size_min     0.067
_exptl_crystal_density_diffrn     1.614
_exptl_crystal_density_meas     ?
_exptl_crystal_density_method     ?
_exptl_crystal_F_000     716
_exptl_absorpt_coefficient_mu     1.870
_exptl_absorpt_correction_type     multi-scan
_exptl_absorpt_process_details
;
(CrysAlis PRO; Rigaku OD, 2015)
;
_exptl_absorpt_correction_T_min     0.88827
_exptl_absorpt_correction_T_max     1.00000
_diffrn_ambient_temperature     297(2)
_diffrn_source     'fine-focus sealed X-ray tube'
_diffrn_radiation_type     'Mo K\a'
_diffrn_radiation_wavelength     0.71073
_diffrn_radiation_monochromator     graphite
_diffrn_measurement_device_type     'Rigaku Xcalibur Eos Gemini'
_diffrn_measurement_device     'four-circle diffractometer'
_diffrn_measurement_method     '\w scans'
_diffrn_detector     'CCD plate'
_diffrn_detector_area_resol_mean     16.0604
_diffrn_reflns_number     6613
_diffrn_reflns_av_R_equivalents     0.0269
_diffrn_reflns_av_unetI/netI     0.0407
_diffrn_reflns_theta_min     3.323
_diffrn_reflns_theta_max     28.831
_diffrn_reflns_theta_full     25.242
_diffrn_measured_fraction_theta_max     0.824
_diffrn_measured_fraction_theta_full     0.998
_diffrn_reflns_limit_h_min     -12
_diffrn_reflns_limit_h_max     10
_diffrn_reflns_limit_k_min     -10
_diffrn_reflns_limit_k_max     9
_diffrn_reflns_limit_l_min     -26
_diffrn_reflns_limit_l_max     26
_diffrn_radiation_probe     x-ray
_refine_special_details     ?
_reflns_number_total     3143
_reflns_number_gt     2380
_reflns_threshold_expression     'I > 2\s(I)'
_refine_ls_structure_factor_coef     Fsqd
_refine_ls_matrix_type     full
_refine_ls_R_factor_all     0.0525
_refine_ls_R_factor_gt     0.0345
_refine_ls_wR_factor_gt     0.0704
_refine_ls_wR_factor_ref     0.0796
_refine_ls_goodness_of_fit_ref     1.039
_refine_ls_restrained_S_all     1.038
_refine_ls_number_reflns     3143
_refine_ls_number_parameters     228
_refine_ls_number_restraints     6
_refine_ls_hydrogen_treatment     refall
_refine_ls_weighting_scheme     calc
_refine_ls_weighting_details
              'w=1/[\s^2^(Fo^2^)+(0.0310P)^2^+0.1405P] where P=(Fo^2^+2Fc^2^)/3'
_atom_sites_solution_hydrogens     difmap
_atom_sites_solution_primary     dual
_atom_sites_solution_secondary     difmap
_refine_ls_shift/su_max     0.001
_refine_ls_shift/su_mean     0.000
_refine_diff_density_max     0.259
_refine_diff_density_min     -0.387
_refine_ls_extinction_method     none
_refine_ls_extinction_coef     .
loop_
    _atom_type_symbol
    _atom_type_description
    _atom_type_scat_dispersion_real
    _atom_type_scat_dispersion_imag
    _atom_type_scat_source
    'C' 'C' 0.0033 0.0016
                         'International Tables Vol C Tables 4.2.6.8 and 6.1.1.4'
    'H' 'H' 0.0000 0.0000
                         'International Tables Vol C Tables 4.2.6.8 and 6.1.1.4'
    'N' 'N' 0.0061 0.0033
                         'International Tables Vol C Tables 4.2.6.8 and 6.1.1.4'
    'O' 'O' 0.0106 0.0060
                         'International Tables Vol C Tables 4.2.6.8 and 6.1.1.4'
    'Cl' 'Cl' 0.1484 0.1585
                         'International Tables Vol C Tables 4.2.6.8 and 6.1.1.4'
    'Cu' 'Cu' 0.3201 1.2651
                         'International Tables Vol C Tables 4.2.6.8 and 6.1.1.4'
_computing_data_collection
;
CrysAlis PRO (Rigaku OD, 2015)
;
_computing_cell_refinement
;
CrysAlis PRO (Rigaku OD, 2015)
;
_computing_data_reduction
;
CrysAlis PRO (Rigaku OD, 2015)
;
_computing_structure_solution
;
SHELXT (Sheldrick, 2015a)
;
_computing_structure_refinement
;
SHELXL2014 (Sheldrick, 2015b)
;
_computing_molecular_graphics
;
ORTEP-3 for Windows (Farrugia, 2012), Mercury (Macrae <i>et al.</i>,
2020)
;
_computing_publication_material
;
SHELXL2014 (Sheldrick, 2015b)
;
loop_
    _atom_site_type_symbol
    _atom_site_label
    _atom_site_fract_x
    _atom_site_fract_y
    _atom_site_fract_z
    _atom_site_U_iso_or_equiv
    _atom_site_adp_type
    _atom_site_calc_flag
    _atom_site_occupancy
    _atom_site_disorder_assembly
    _atom_site_disorder_group
    C C1 0.5545(3) 0.5653(4) 0.33174(13) 0.0375(6) Uani d 1 . .
    C C2 0.4122(3) 0.5200(5) 0.32604(16) 0.0548(9) Uani d 1 . .
    C C3 0.3235(3) 0.5432(5) 0.37988(16) 0.0551(9) Uani d 1 . .
    C C4 0.3789(3) 0.6103(4) 0.43668(16) 0.0482(8) Uani d 1 . .
    C C5 0.5233(3) 0.6512(4) 0.43961(14) 0.0409(7) Uani d 1 . .
    C C6 0.6568(3) 0.5473(4) 0.27790(13) 0.0399(7) Uani d 1 . .
    C C7 0.8855(3) 0.5724(3) 0.23313(12) 0.0340(6) Uani d 1 . .
    C C8 1.0201(3) 0.5067(5) 0.24304(15) 0.0538(9) Uani d 1 . .
    C C9 1.1138(4) 0.4932(6) 0.18965(17) 0.0664(11) Uani d 1 . .
    C C10 1.0737(4) 0.5471(5) 0.12820(17) 0.0616(10) Uani d 1 . .
    C C11 0.9387(4) 0.6116(5) 0.11776(15) 0.0569(9) Uani d 1 . .
    C C12 0.8442(3) 0.6267(4) 0.17029(13) 0.0432(7) Uani d 1 . .
    N N1 0.6108(2) 0.6281(3) 0.38848(10) 0.0326(5) Uani d 1 . .
    N N2 0.7884(2) 0.5841(3) 0.28799(10) 0.0305(5) Uani d 1 . .
    Cl Cl1 1.01089(7) 0.84014(9) 0.35841(3) 0.03986(18) Uani d 1 . .
    Cl Cl2 0.93385(8) 0.37596(9) 0.41578(4) 0.0452(2) Uani d 1 . .
    Cu Cu1 0.82853(3) 0.65623(4) 0.38345(2) 0.03006(11) Uani d 1 . .
    O O1W 0.8277(2) 0.7241(3) 0.47848(9) 0.0375(4) Uani d 1 . .
    H H1A 0.833(3) 0.8331(13) 0.4836(13) 0.040(9) Uiso d 1 . .
    H H1B 0.896(3) 0.679(3) 0.5008(16) 0.089(13) Uiso d 1 . .
    O O2W 0.8297(2) 0.0581(3) 0.50539(11) 0.0439(5) Uani d 1 . .
    H H2A 0.854(3) 0.136(3) 0.4777(11) 0.072(12) Uiso d 1 . .
    H H2B 0.883(3) 0.074(4) 0.5390(10) 0.082(12) Uiso d 1 . .
    H H1 0.383(3) 0.474(4) 0.2868(14) 0.047(8) Uiso d 1 . .
    H H2 0.231(3) 0.523(4) 0.3756(15) 0.064(10) Uiso d 1 . .
    H H3 0.326(3) 0.634(4) 0.4741(14) 0.049(9) Uiso d 1 . .
    H H4 0.564(3) 0.698(3) 0.4789(12) 0.033(7) Uiso d 1 . .
    H H5 0.615(3) 0.502(4) 0.2358(14) 0.051(8) Uiso d 1 . .
    H H6 1.041(3) 0.471(4) 0.2830(15) 0.056(9) Uiso d 1 . .
    H H7 1.199(4) 0.443(4) 0.1993(16) 0.074(11) Uiso d 1 . .
    H H8 1.135(4) 0.538(5) 0.0938(18) 0.082(12) Uiso d 1 . .
    H H9 0.908(4) 0.652(4) 0.0729(17) 0.079(11) Uiso d 1 . .
    H H10 0.751(3) 0.675(3) 0.1664(13) 0.042(8) Uiso d 1 . .
loop_
    _atom_site_aniso_label
    _atom_site_aniso_U_11
    _atom_site_aniso_U_22
    _atom_site_aniso_U_33
    _atom_site_aniso_U_12
    _atom_site_aniso_U_13
    _atom_site_aniso_U_23
    C1 0.0279(13) 0.0484(17) 0.0362(14) -0.0014(12) -0.0025(11) -0.0019(13)
    C2 0.0303(16) 0.084(3) 0.0495(18) -0.0072(16) -0.0085(14) -0.0086(19)
    C3 0.0248(15) 0.075(3) 0.066(2) -0.0036(16) -0.0003(15) 0.0034(18)
    C4 0.0336(16) 0.059(2) 0.0521(19) 0.0092(14) 0.0097(15) 0.0070(17)
    C5 0.0377(16) 0.0492(18) 0.0359(15) 0.0030(13) 0.0033(12) -0.0021(14)
    C6 0.0345(15) 0.0519(18) 0.0334(14) -0.0035(13) -0.0063(12) -0.0098(14)
    C7 0.0317(14) 0.0413(15) 0.0290(13) 0.0008(12) 0.0013(11) -0.0093(12)
    C8 0.0375(17) 0.089(3) 0.0347(16) 0.0156(17) -0.0055(13) -0.0090(18)
    C9 0.0364(18) 0.105(3) 0.057(2) 0.021(2) 0.0034(16) -0.018(2)
    C10 0.050(2) 0.088(3) 0.0474(19) -0.0040(19) 0.0170(16) -0.022(2)
    C11 0.063(2) 0.073(2) 0.0345(16) -0.0011(18) 0.0084(15) 0.0008(17)
    C12 0.0407(17) 0.0539(19) 0.0350(15) 0.0063(15) 0.0014(13) -0.0003(14)
    N1 0.0291(11) 0.0379(13) 0.0308(11) 0.0014(10) -0.0016(9) -0.0009(10)
    N2 0.0255(11) 0.0380(12) 0.0280(11) 0.0019(9) -0.0026(9) -0.0033(10)
    Cl1 0.0365(4) 0.0499(4) 0.0331(3) -0.0119(3) -0.0039(3) 0.0058(3)
    Cl2 0.0549(4) 0.0354(4) 0.0453(4) -0.0004(3) -0.0182(3) 0.0042(3)
    Cu1 0.02761(18) 0.0388(2) 0.02381(17) -0.00335(14) -0.00251(12) -0.00170(13)
    O1W 0.0409(11) 0.0437(13) 0.0280(9) -0.0050(10) -0.0040(8) -0.0017(9)
    O2W 0.0431(12) 0.0488(13) 0.0399(11) -0.0023(10) -0.0004(10) -0.0011(11)
_geom_special_details
;
 All esds (except the esd in the dihedral angle between two l.s. planes)
 are estimated using the full covariance matrix.  The cell esds are taken
 into account individually in the estimation of esds in distances, angles
 and torsion angles; correlations between esds in cell parameters are only
 used when they are defined by crystal symmetry.  An approximate (isotropic)
 treatment of cell esds is used for estimating esds involving l.s. planes.
;
loop_
    _geom_bond_atom_site_label_1
    _geom_bond_atom_site_label_2
    _geom_bond_site_symmetry_2
    _geom_bond_distance
    _geom_bond_publ_flag
    C1 N1 . 1.347(3) ?
    C1 C2 . 1.378(4) ?
    C1 C6 . 1.450(4) ?
    C2 C3 . 1.375(4) ?
    C3 C4 . 1.357(4) ?
    C4 C5 . 1.386(4) ?
    C5 N1 . 1.325(3) ?
    C6 N2 . 1.276(3) ?
    C7 C12 . 1.387(4) ?
    C7 C8 . 1.369(4) ?
    C8 C9 . 1.389(4) ?
    C9 C10 . 1.357(5) ?
    C10 C11 . 1.371(5) ?
    C11 C12 . 1.381(4) ?
    N1 Cu1 . 2.046(2) y
    N2 Cu1 . 2.0345(19) y
    Cu1 O1W . 1.9821(18) y
    Cl1 Cu1 . 2.2744(7) y
    Cl2 Cu1 . 2.4673(7) y
    C7 N2 . 1.431(3) y
loop_
    _geom_angle_atom_site_label_1
    _geom_angle_atom_site_label_2
    _geom_angle_atom_site_label_3
    _geom_angle_site_symmetry_1
    _geom_angle_site_symmetry_3
    _geom_angle
    _geom_angle_publ_flag
    N1 C1 C2 . . 122.6(3) ?
    N1 C1 C6 . . 114.2(2) ?
    C2 C1 C6 . . 123.2(2) ?
    C1 C2 C3 . . 118.8(3) ?
    C4 C3 C2 . . 118.9(3) ?
    C3 C4 C5 . . 119.6(3) ?
    N1 C5 C4 . . 122.4(3) ?
    N2 C6 C1 . . 119.5(2) ?
    C12 C7 C8 . . 120.0(3) ?
    C12 C7 N2 . . 120.5(2) ?
    C8 C7 N2 . . 119.5(2) ?
    C7 C8 C9 . . 119.5(3) ?
    C10 C9 C8 . . 120.5(3) ?
    C9 C10 C11 . . 120.3(3) ?
    C10 C11 C12 . . 120.0(3) ?
    C7 C12 C11 . . 119.6(3) ?
    C1 N1 C5 . . 117.8(2) ?
    C1 N1 Cu1 . . 112.58(17) ?
    C5 N1 Cu1 . . 129.49(17) ?
    C6 N2 C7 . . 118.2(2) ?
    C6 N2 Cu1 . . 112.85(18) ?
    C7 N2 Cu1 . . 128.92(15) ?
    O1W Cu1 N2 . . 169.12(8) y
    O1W Cu1 N1 . . 88.66(8) y
    N2 Cu1 N1 . . 80.47(8) y
    O1W Cu1 Cl1 . . 92.92(6) y
    N2 Cu1 Cl1 . . 95.76(6) y
    N1 Cu1 Cl1 . . 145.15(6) y
    O1W Cu1 Cl2 . . 88.86(6) y
    N2 Cu1 Cl2 . . 94.66(6) y
    N1 Cu1 Cl2 . . 106.80(6) y
    Cl1 Cu1 Cl2 . . 108.04(3) y
loop_
    _geom_hbond_atom_site_label_D
    _geom_hbond_atom_site_label_H
    _geom_hbond_atom_site_label_A
    _geom_hbond_site_symmetry_A
    _geom_hbond_distance_DH
    _geom_hbond_distance_HA
    _geom_hbond_distance_DA
    _geom_hbond_angle_DHA
    O1W H1A O2W 1_565 0.851(10) 1.795(11) 2.640(3) 171(3)
    O1W H1B Cl2 3_766 0.857(10) 2.347(15) 3.1740(19) 162(3)
    O2W H2A Cl2 . 0.850(10) 2.357(12) 3.199(2) 171(3)
    O2W H2B Cl1 3_766 0.848(10) 2.384(13) 3.215(2) 167(3)
    C5 H4 O1W . 0.95(2) 2.47(2) 2.999(3) 115.3(18)
    C6 H5 Cl1 2_645 1.00(3) 2.56(3) 3.540(3) 169(2)
    C8 H6 Cl2 . 0.87(3) 2.95(3) 3.707(3) 147(2)
    C12 H10 Cl2 2_655 0.95(3) 2.85(3) 3.667(3) 145(2)
_shelx_space_group_comment
;
The symmetry employed for this shelxl refinement is uniquely defined
by the following loop, which should always be used as a source of
symmetry information in preference to the above space-group names.
They are only intended as comments.
;
_shelx_estimated_absorpt_T_min     0.665
_shelx_estimated_absorpt_T_max     0.885
_shelx_hkl_file
;
   0   0   4 115481. 753.420   4
   0   0  -5 55.4048 40.0263   2
   0   0   5 77.0388 43.8503   4
   0   0  -6 2988.59 147.667   2
   0   0   6 3051.34 151.371   4
   0   0  -6 2887.21 140.820   3
   0   0  -7 9.56857 26.2183   3
   0   0   7 85.3756 49.7563   4
   0   0  -7-8.94230 31.1376   2
   0   0   8 76742.8 871.256   4
   0   0  -8 75934.6 837.126   2
   0   0  -8 75239.0 877.317   4
   0   0  -8 74495.1 816.924   3
   0   0  -9 271.855 66.1440   3
   0   0  -9 294.604 81.7526   2
   0   0   9 483.618 91.4824   4
   0   0  10 10853.1 367.178   4
   0   0 -10 10907.6 350.279   3
   0   0 -10 11118.9 355.392   2
   0   0  11 101.417 51.9814   4
   0   0 -11 147.545 68.2473   2
   0   0 -11 132.150 50.9212   3
   0   0 -12 7206.44 311.048   3
   0   0  12 6815.15 323.071   4
   0   0 -12 7475.22 318.648   2
   0   0 -12 6642.85 142.048   5
   0   0 -13 68.3612 16.5044   5
   0   0 -13 90.1165 52.7163   2
   0   0 -13 11.8884 35.6205   3
   0   0  13 123.905 54.7408   4
   0   0 -14 666.828 106.850   2
   0   0  14 457.179 89.7367   4
   0   0 -15-5.73492 37.1717   2
   0   0  15 3.94004 43.1755   4
   0   0  16 6623.76 373.721   4
   0   0 -16 6719.88 351.611   2
   0   0 -17 77.1034 46.5705   2
   0   0  17 188.478 85.4048   4
   0   0 -18 4037.29 286.803   2
   0   0  18 3379.64 282.684   4
   0   0 -19 99.1157 54.8635   2
   0   0  19 115.676 70.4036   4
   0   0  20 4865.83 361.516   4
   0   0 -20 5055.17 340.723   2
   0   0  21 112.044 67.3400   4
   0   0  22 1961.38 238.059   4
   0   0  23 18.1000 46.1016   4
   0   0  24 119.433 75.6272   4
   0   0  25 38.9959 49.4913   4
   0   0  26 1041.45 195.135   4
   0  -1   2 88350.3 443.292   1
   0   1   3 7553.54 202.607   4
   0   1   4 166.956 41.5838   4
   0   1   5 39753.5 548.907   4
   0  -1   5 39430.8 519.874   2
   0   1   6 18413.9 406.948   4
   0  -1   6 19341.4 387.924   2
   0  -1   7 27202.0 489.649   2
   0   1   7 26944.1 521.101   4
   0  -1   7 27863.1 467.880   4
   0  -1   7 27270.2 432.557   3
   0   1   8 5086.08 241.567   4
   0  -1   8 5360.24 204.469   3
   0  -1   8 5187.28 218.381   4
   0  -1   8 5381.55 234.817   2
   0  -1   9 3456.09 203.534   2
   0  -1   9 3541.19 191.046   4
   0  -1   9 3470.43 174.681   3
   0  -1  -9 3323.06 201.319   3
   0   1   9 3549.84 211.783   4
   0  -1 -10 55453.7 850.251   3
   0  -1  10 55432.3 736.664   3
   0   1  10 54643.5 863.375   4
   0  -1  10 55432.4 804.466   4
   0  -1 -11 1424.98 154.368   4
   0  -1  11 1380.77 135.910   4
   0  -1  11 1353.60 124.081   3
   0  -1 -11 1333.75 140.111   3
   0   1  11 1513.55 165.960   4
   0  -1  12 1536.18 136.056   3
   0  -1 -12 1895.92 171.623   3
   0  -1  12 1572.53 151.564   4
   0   1  12 1752.88 173.397   4
   0   1  13 5771.89 322.498   4
   0  -1  13 6182.56 312.176   4
   0  -1  14 12341.4 453.940   4
   0   1  14 11619.1 465.906   4
   0  -1 -15 1424.85 177.605   2
   0   1  15 1262.86 168.925   4
   0  -1  15 1312.15 165.860   4
   0   1  16 893.309 149.444   4
   0  -1 -16 952.554 139.338   2
   0  -1  16 744.852 119.879   4
   0  -1  17 1240.26 165.302   4
   0   1  17 904.544 150.588   4
   0  -1 -17 1321.12 167.357   2
   0   1  18 1691.35 211.463   4
   0  -1 -18 1613.84 185.486   2
   0  -1  18 1705.47 201.918   4
   0   1  19 1104.14 174.258   4
   0  -1  19 1175.59 168.872   4
   0  -1 -19 1281.28 176.682   2
   0  -1 -20 5955.81 377.384   2
   0   1  20 5819.82 406.539   4
   0  -1  20 5881.36 386.130   4
   0   1  21 8010.65 493.582   4
   0  -1  21 8850.10 487.006   4
   0  -1 -21 8368.93 457.111   2
   0  -1  22 512.462 128.970   4
   0  -1 -22 348.396 108.611   2
   0   1  22 377.273 122.818   4
   0  -1  23 53.0940 60.6946   4
   0  -1 -23-65.3350 58.0008   2
   0   1  23-19.4192 57.3270   4
   0   1  24 648.343 151.106   4
   0  -1  24 738.518 155.244   4
   0   1  25 328.411 115.545   4
   0   1  26 427.080 138.233   4
   0  -2   0 22551.5 345.185   4
   0  -2   0 22410.9 336.680   1
   0   2   1 69839.1 635.242   4
   0  -2   1 69411.1 573.303   1
   0  -2   2 38839.3 418.322   1
   0   2   2 39864.3 510.152   4
   0   2  -2 38443.2 414.549   1
   0  -2   3 7538.72 184.331   1
   0   2   3 7632.29 237.906   4
   0   2  -3 7892.43 184.337   1
   0   2   4 14753.7 355.690   4
   0  -2   4 14854.2 265.068   1
   0   2  -4 14582.9 258.822   1
   0   2  -5 1833.64 96.2485   1
   0  -2   5 1914.73 103.420   1
   0   2   5 1937.39 140.411   4
   0   2   6 196.846 65.2142   4
   0   2  -6 144.472 34.5442   1
   0   2   7 15129.2 425.975   4
   0   2  -7 14619.5 310.742   1
   0   2  -8 2732.61 141.824   1
   0  -2   8 2749.27 182.680   2
   0   2   8 2916.09 202.388   4
   0   2  -9 3281.93 167.263   1
   0   2   9 3238.03 221.233   4
   0  -2   9 3091.45 200.237   2
   0  -2  10 147.793 28.3500   5
   0   2 -10 154.709 42.9329   1
   0   2  10 184.560 74.8696   4
   0  -2  10 169.237 57.0474   2
   0   2 -11 34619.5 607.168   1
   0  -2  11 35935.3 745.023   2
   0   2  11 34675.3 769.077   4
   0  -2  11 37335.9 635.632   3
   0  -2  11 37048.6 673.600   4
   0  -2  11 35372.5 361.535   5
   0  -2  12 3613.14 222.904   4
   0   2  12 3704.70 266.868   4
   0  -2  12 3550.39 244.109   2
   0  -2  12 3554.08 206.351   3
   0  -2  13 179.940 58.3425   4
   0  -2  13 83.6452 31.6216   3
   0   2  13 152.408 72.8139   4
   0  -2  14 143.423 68.6712   4
   0   2  14 216.948 89.2822   4
   0  -2  14 206.793 60.9831   3
   0  -2  15 41154.8 846.059   4
   0  -2  15 41270.2 781.406   3
   0   2  15 40810.4 952.157   4
   0   2  16 160.846 111.420   4
   0  -2  16 164.108 69.3227   4
   0  -2  16 38.0159 63.7414   3
   0  -2  17 5144.14 318.604   4
   0   2  17 4938.51 358.179   4
   0   2  18 98.7318 80.8952   4
   0  -2  18 85.5901 71.4825   4
   0  -2  19 28791.2 813.501   4
   0   2  19 28399.7 901.760   4
   0  -2 -19 30450.7 866.651   2
   0  -2 -20 72.8365 119.720   2
   0   2  20 377.070 145.757   4
   0  -2  20 215.869 97.1967   4
   0  -2  21 2703.57 264.280   4
   0  -2 -21 2304.36 247.639   2
   0   2  21 2354.82 276.995   4
   0  -2  22 808.376 151.461   4
   0   2  22 841.393 172.811   4
   0  -2 -22 568.747 129.052   2
   0   2  23 4787.57 417.480   4
   0   2  24 403.960 134.581   4
   0   2  25 533.311 149.803   4
   0  -3   0-16.5121 25.6723   4
   0  -3   0-16.6580 34.1571   1
   0   3   1 42508.3 599.356   4
   0  -3  -1 42037.8 595.191   4
   0  -3   1 41382.8 550.173   1
   0  -3  -1 42040.3 594.969   1
   0  -3   1 40400.0 541.401   4
   0  -3  -2 1179.46 108.084   4
   0  -3   2 1342.43 97.2648   4
   0  -3   2 1470.23 104.442   1
   0   3   2 1345.26 116.510   4
   0  -3   3 4214.50 169.396   1
   0   3  -3 4163.17 167.504   1
   0  -3  -3 4482.24 215.552   4
   0   3   3 4419.65 213.317   4
   0   3   4 6173.19 257.082   4
   0   3  -4 5572.65 194.541   1
   0  -3   4 5856.77 196.900   1
   0   3  -5 31077.9 455.145   1
   0  -3   5 31925.8 464.109   1
   0   3   5 33094.2 622.903   4
   0  -3   6 26.1731 22.7565   1
   0   3   6-32.4910 41.2861   4
   0   3  -6 21.3845 27.4612   1
   0   3  -7 4515.20 183.142   1
   0   3   7 4339.65 247.398   4
   0   3   8 41.5935 48.8981   4
   0   3  -8 0.04096 19.3357   1
   0   3   9 29809.9 704.454   4
   0   3  -9 30253.3 511.704   1
   0   3 -10 1243.70 107.830   1
   0   3  10 1203.36 151.244   4
   0   3 -11 2938.11 173.379   1
   0   3  11 2821.41 230.811   4
   0   3  12 50.7962 43.8654   4
   0   3 -12 23.8043 27.6735   1
   0  -3  13 13185.8 440.701   4
   0  -3  13 12813.3 282.369   5
   0   3 -13 12943.5 399.893   1
   0   3  13 13066.7 529.293   4
   0  -3  14 4093.82 257.050   4
   0   3 -14 4082.94 233.238   1
   0  -3  14 4220.90 147.329   5
   0   3  14 3944.86 304.587   4
   0  -3  14 3983.91 237.617   3
   0  -3  15 159.929 58.6746   3
   0  -3  15 85.9507 58.7724   4
   0   3  15 84.0480 68.4217   4
   0  -3  16 875.040 133.278   4
   0  -3  16 934.992 123.033   3
   0   3  16 981.122 164.721   4
   0  -3  17 10522.8 418.214   3
   0   3  17 9552.77 518.785   4
   0  -3  17 9981.98 443.866   4
   0   3  18 110.574 78.3814   4
   0  -3  18 183.021 62.4468   3
   0  -3  18 107.155 49.4417   4
   0   3  19-61.9130 48.3915   4
   0  -3  19 64.5464 48.0747   4
   0   3  20 2265.71 275.761   4
   0  -3  20 2154.87 224.172   4
   0   3  21 3259.36 334.952   4
   0  -3 -22 104.282 95.0029   2
   0   3  22 49.3468 77.5926   4
   0   3  23 996.775 195.348   4
   0   3  24 83.6413 74.4894   4
   0  -4   0 63050.9 803.401   1
   0  -4   0 65036.0 833.818   4
   0  -4  -1 4870.74 237.843   4
   0  -4   1 4397.43 210.885   1
   0  -4   1 4376.97 213.367   4
   0  -4  -1 4302.09 220.382   1
   0  -4   2 3919.85 193.289   4
   0   4   2 4647.07 234.497   4
   0  -4   2 4004.16 194.925   1
   0  -4  -2 4177.67 227.198   4
   0  -4  -2 4085.03 219.997   1
   0   4   3 11883.7 384.453   4
   0  -4  -3 11709.3 392.718   4
   0  -4   3 11182.6 324.771   4
   0  -4   3 11764.3 328.739   1
   0  -4   4 55542.9 706.786   1
   0   4  -4 55179.8 720.392   1
   0   4   4 58793.1 880.688   4
   0  -4  -4 56445.9 901.703   4
   0   4  -5 721.528 81.8943   1
   0  -4   5 559.812 74.4996   1
   0   4   5 690.924 107.533   4
   0  -4   6 13118.5 343.771   1
   0   4  -6 12991.5 342.528   1
   0   4   6 13631.7 459.985   4
   0  -4   7 1634.56 124.639   1
   0   4   7 1823.87 176.093   4
   0   4  -7 1576.33 121.295   1
   0   4  -8 3453.86 179.162   1
   0   4   8 3654.83 254.124   4
   0  -4   8 3551.35 185.015   1
   0   4  -9 100.610 34.3494   1
   0   4   9 38.9309 43.7869   4
   0   4  10 2170.00 212.614   4
   0   4 -10 2147.86 149.364   1
   0   4  11 8765.41 430.432   4
   0   4 -11 8600.12 306.990   1
   0   4 -12 1857.94 147.808   1
   0   4  12 1563.54 194.035   4
   0   4 -13 1325.20 128.035   1
   0   4  13 1248.85 179.642   4
   0   4  14 38.9695 47.1130   4
   0   4 -14-13.7669 23.9282   1
   0   4  15 5338.20 384.472   4
   0  -4  15 5593.36 313.490   4
   0  -4  16 390.738 77.4101   3
   0  -4  16 624.180 111.324   4
   0   4  16 477.910 122.260   4
   0  -4  17 129.217 63.5276   4
   0   4  17 61.5734 61.1120   4
   0   4  18 790.318 153.588   4
   0   4  19 2490.59 289.975   4
   0   4  20 365.046 117.836   4
   0   4  21 1009.37 197.944   4
   0   4  22 186.045 83.8516   4
   0  -5   0 38.0697 40.0419   1
   0  -5   0 36.2410 30.5187   4
   0  -5  -1 335.199 76.3455   1
   0  -5   1 329.330 68.9711   1
   0  -5   1 275.241 63.4520   4
   0  -5   2 13876.4 419.389   4
   0  -5   2 13922.6 408.144   1
   0  -5  -2 13087.3 432.670   1
   0  -5  -3 461.870 88.8611   1
   0  -5   3 586.900 83.8737   1
   0  -5   3 476.488 77.7256   4
   0  -5   4 263.837 57.4679   1
   0  -5   4 212.552 56.5219   4
   0   5   4 222.390 74.7170   4
   0  -5   5 977.547 107.817   1
   0   5   5 1061.61 141.415   4
   0  -5   5 1039.57 112.389   4
   0   5   6 29498.7 726.414   4
   0  -5   6 27282.4 555.338   1
   0   5  -6 27838.4 572.586   1
   0  -5   7 4402.88 225.856   1
   0   5  -7 4704.43 233.180   1
   0   5   7 4566.51 299.931   4
   0   5  -8 8.70538 31.6222   1
   0   5   8 65.1043 61.8039   4
   0  -5   8 54.2795 29.2803   1
   0   5  -9 766.697 96.6506   1
   0  -5   9 900.180 107.113   1
   0   5   9 959.424 149.890   4
   0   5  10 15587.5 596.812   4
   0   5 -10 14896.4 421.387   1
   0   5  11 140.818 51.4817   4
   0   5 -11 168.403 48.1493   1
   0   5  12 43.3023 54.6413   4
   0   5 -12 139.526 42.6791   1
   0   5 -13 1869.65 157.509   1
   0   5  13 1777.76 219.698   4
   0   5  14 10972.1 554.929   4
   0   5  15 311.049 118.175   4
   0   5  16 2584.60 294.950   4
   0   5  17 1666.52 239.884   4
   0   5  18 835.829 181.066   4
   0   5  19-8.21429 51.6212   4
   0   5  20 403.014 143.419   4
   0  -6   0 9017.50 380.623   1
   0  -6   1 125.731 51.3975   1
   0  -6  -1 252.915 75.5068   1
   0  -6   2 23.1231 39.1784   1
   0  -6  -2-28.6307 47.3173   1
   0  -6  -3 15.8586 42.7673   1
   0  -6   3-15.6414 33.5787   1
   0  -6   4 19839.0 534.644   1
   0  -6  -4 19538.1 612.774   1
   0  -6  -5 998.527 144.170   1
   0  -6   5 910.958 113.484   1
   0  -6   6 52.9685 35.9529   1
   0   6   6 150.577 77.1304   4
   0   6   7 228.875 81.1500   4
   0  -6   7 81.6068 45.4064   1
   0   6   8 6691.45 394.023   4
   0  -6   8 6632.28 304.109   1
   0   6   9 452.449 118.484   4
   0   6  -9 387.444 73.5703   1
   0  -6   9 372.354 77.6564   1
   0   6 -10-26.9212 36.4168   1
   0   6  10 85.0160 71.2901   4
   0  -6  10 71.1208 40.2024   1
   0   6  11 1731.26 218.733   4
   0   6  12 3079.85 307.202   4
   0   6  13 116.125 69.0554   4
   0   6  14 625.111 148.236   4
   0   6  15 4983.94 413.336   4
   0   6  16 1631.93 247.850   4
   0   6  17 561.563 160.473   4
   0   6  18 150.306 82.8623   4
   0  -7   0-27.7942 47.6880   1
   0  -7   1 3235.14 248.673   1
   0  -7  -1 3077.23 249.464   1
   0  -7   2 7424.38 368.503   1
   0  -7  -2 7858.51 404.342   1
   0  -7  -3-5.74519 47.5424   1
   0  -7   3 5.48359 43.4545   1
   0  -7  -4 4.88336 47.5052   1
   0  -7   4 98.3728 44.9170   1
   0  -7   5 7285.44 352.231   1
   0  -7  -5 7248.88 410.816   1
   0  -7   6 2870.19 219.483   1
   0  -7  -6 2539.09 249.821   1
   0  -7   7 325.059 79.0025   1
   0  -7  -7 455.807 111.011   1
   0   7   8 259.042 108.094   4
   0  -7  -8 251.808 80.8979   1
   0  -7   8 254.835 68.2456   1
   0   7   9 4114.92 351.596   4
   0   7  10 186.603 103.613   4
   0   7  11 618.838 146.278   4
   0   7  12 120.823 87.5068   4
   0   7  13 1357.67 216.687   4
   0   7  14-35.5344 61.0268   4
   0   7  15 269.526 116.862   4
   0   7  16 71.3427 72.2047   4
   0  -8   0 524.135 106.328   1
   0  -8   1 325.060 88.5017   1
   0  -8  -1 325.484 92.4946   1
   0  -8   2 393.936 98.2383   1
   0  -8  -2 485.598 117.413   1
   0  -8   3 1662.96 187.873   1
   0  -8  -3 1379.10 186.664   1
   0  -8  -4 845.577 153.759   1
   0  -8   4 799.782 132.285   1
   0  -8   5 170.609 61.5454   1
   0  -8  -5-10.0944 58.2114   1
   0  -8  -6 1277.26 193.409   1
   0  -8  -7 2041.20 247.305   1
   0  -8  -8 485.791 124.285   1
   0  -8  -9 111.919 78.9946   1
   0  -8 -10 173.749 99.4183   1
   0  -8 -11 1296.72 223.573   1
   0   8  12 398.260 134.062   4
   0  -8 -12 315.473 108.193   1
   0   8  13 65.1065 90.5965   4
   0  -8 -13 28.8111 47.9656   1
   0  -9   0 16.0438 50.8793   1
   0  -9  -1 128.398 77.4497   1
   0  -9   1 53.0910 34.2837   1
   0  -9  -2 110.128 81.5779   1
   0  -9  -3 361.733 112.774   1
   0  -9  -4-37.0885 62.3971   1
   0  -9  -5 278.757 104.185   1
   0  -9  -6 779.440 159.436   1
   0  -9  -7 237.084 96.8314   1
   0  -9  -8 26.5480 55.0723   1
   0  -9  -9 411.572 131.177   1
   0  -9 -10 1196.19 213.549   1
   0 -10  -4 1011.69 185.634   1
   0 -10  -5 157.989 80.6020   1
  -1   0  26-86.2256 64.1808   4
  -1   0  25 148.506 79.8107   4
  -1   0  24 186.823 99.5218   4
  -1   0  23 2398.76 281.944   4
  -1   0  22 65.8835 81.7028   4
  -1   0  21 492.621 140.858   4
  -1   0  20-24.5635 55.2707   4
  -1   0  19 5419.96 381.578   4
  -1   0  18 71.3376 59.6372   4
  -1   0  17 17937.7 652.987   4
  -1   0  16 63.7491 52.8079   4
   1   0 -16 7.72528 26.8520   2
   1   0 -15 51.8569 34.7526   2
  -1   0  15 46.1555 54.6047   4
  -1   0  14-68.7257 68.4549   4
   1   0 -14 26.6775 34.3974   2
  -1   0  13 2445.26 212.883   4
   1   0 -13 2307.60 162.214   2
   1   0 -12 66.8814 53.6719   2
  -1   0  12 57.4641 53.3148   4
   1   0 -11 24989.2 486.303   2
  -1   0  11 26002.4 630.214   4
  -1   0  10-27.1648 43.4714   3
  -1   0  10-32.9778 49.8716   4
   1   0 -10 61.0104 39.2400   2
  -1   0   9 18650.6 473.503   3
   1   0  -9 17604.4 361.630   2
  -1   0   9 18601.3 487.424   4
  -1   0   8 1.87531 35.9217   4
   1   0  -8 29.2461 31.3872   2
  -1   0   8 47.0916 39.1813   3
   1   0  -7 2785.92 121.650   2
  -1   0   7 3030.50 177.706   3
  -1   0   7 2835.10 173.834   4
   1   0  -7 2761.33 78.2923   5
   1   0  -6 38.9352 22.2972   2
  -1   0   6-17.1140 38.9691   4
   1   0  -6 34.9391 15.5595   5
  -1   0   6 32.4134 40.9823   3
   1   0  -5 23660.0 235.404   5
  -1   0   5 22942.8 419.272   3
   1   0  -5 22758.8 259.706   2
  -1   0   4 57.0106 39.7919   3
   1   0  -4 29.0093 14.9824   5
  -1   0   3 45507.7 501.608   3
  -1   0   2 2.81699 12.9362   5
   1   0   2 47.5393 15.0537   4
   1   0   3 1965.26 76.9259   4
   1   0   4 28.9745 19.0106   4
   1   0   5 21558.8 330.790   4
   1   0   6-6.41604 30.2061   4
  -1   0  -6 53.3014 23.8514   4
   1   0   7 90134.1 815.877   4
  -1   0  -7 89914.2 731.227   3
  -1   0  -7 90313.3 840.257   4
  -1   0  -8-2.93567 21.5313   3
  -1   0  -8-15.0382 30.6370   4
  -1   0  -8-23.3725 54.9977   2
   1   0   8 0.17926 43.9048   4
   1   0   9 4891.29 219.417   4
  -1   0  -9 4381.52 187.674   3
  -1   0  -9 4700.79 220.007   4
  -1   0  -9 4999.51 260.299   2
  -1   0 -10 15.2696 46.1779   2
  -1   0 -10 20.4665 23.6998   3
  -1   0 -10 31.1158 29.9328   4
   1   0  10 126.296 52.3113   4
  -1   0 -11 24719.4 621.291   2
  -1   0 -11 23182.7 487.713   3
  -1   0 -11 24203.5 560.557   4
   1   0  11 22719.3 525.214   4
  -1   0 -12 49.5852 55.0732   3
  -1   0 -12 35.1030 27.3107   4
  -1   0 -12 53.8951 34.2594   5
   1   0  12 24.2227 46.9079   4
  -1   0 -12 61.3685 69.7637   2
  -1   0 -13 46.5247 28.3787   3
  -1   0 -13 25.7657 19.5518   5
  -1   0 -13-15.6777 39.2789   2
   1   0  13 3.67776 38.8581   4
  -1   0 -13 15.0310 39.9893   4
  -1   0 -14-5.99415 16.8852   5
  -1   0 -14 16.7881 49.5805   2
   1   0  14-26.2861 50.2869   4
  -1   0 -14 72.0385 48.0393   3
  -1   0 -15 12817.8 280.166   5
  -1   0 -15 12456.4 499.362   2
   1   0  15 12247.1 460.369   4
  -1   0 -15 11643.6 416.249   3
  -1   0 -16 35.2245 62.3557   2
  -1   0 -16 24.7373 21.5798   5
   1   0  16 150.010 89.9581   4
  -1   0 -17 2720.74 247.908   2
   1   0  17 2450.13 225.099   4
  -1   0 -18-28.5998 63.3337   2
   1   0  18-12.1822 40.2392   4
  -1   0 -19 13504.7 583.251   2
   1   0  19 12985.1 552.952   4
  -1   0 -20 141.880 90.1053   2
   1   0  20 134.446 89.6450   4
  -1   0 -21 60.2781 54.7676   2
   1   0  21-17.0949 49.5770   4
   1   0  22-46.8597 44.2779   4
  -1   0 -22-7.42724 46.2683   2
   1   0  23 4739.02 374.090   4
   1   0  24 30.1599 59.4373   4
  -1  -1  25 996.110 192.820   4
  -1   1  25 1154.48 217.499   4
  -1   1  24 14.4217 51.1559   4
  -1  -1  24 96.0574 61.7893   4
  -1   1  23 738.472 167.377   4
  -1  -1  23 951.848 183.192   4
  -1  -1  22 1783.19 246.539   4
  -1   1  22 1016.24 183.340   4
  -1  -1  21 5104.61 388.749   4
  -1   1  21 4805.18 389.056   4
   1  -1 -21 5514.58 336.596   2
  -1   1  20 57.5446 61.5807   4
   1  -1 -20 240.375 79.3096   2
  -1  -1  20 164.532 65.8230   4
   1  -1 -19 11.3083 41.3619   2
  -1   1  19-27.0713 73.4974   4
  -1  -1  19-9.79027 43.5717   4
   1  -1 -18 80.1692 51.3840   2
  -1   1  18 87.2360 80.3883   4
  -1  -1  18 71.6397 64.2565   4
  -1   1  17 2024.59 229.473   4
   1  -1 -17 2120.56 192.286   2
  -1  -1  17 2044.34 219.462   4
  -1   1  16 141.470 60.1072   4
   1  -1 -16 245.758 68.0540   2
  -1  -1  16 162.999 71.2471   4
  -1   1  15 436.713 109.693   4
   1  -1 -15 457.915 95.7060   2
  -1  -1  15 393.175 104.436   4
  -1  -1  15 408.215 91.9410   3
   1  -1 -14 7680.15 329.719   2
  -1  -1  14 6908.78 341.774   3
  -1  -1  14 6378.80 349.431   4
  -1   1  14 7167.42 384.925   4
  -1  -1  13 7247.48 353.471   4
  -1   1  13 6859.98 364.247   4
  -1  -1  13 6811.97 326.198   3
  -1  -1  12 3044.68 227.583   4
  -1   1  12 2719.07 224.323   4
  -1  -1  12 3028.63 210.246   3
   1  -1 -11 18523.9 543.526   3
  -1  -1  11 18079.6 492.726   3
  -1   1  11 17732.0 542.407   4
  -1  -1  11 18499.6 520.582   4
  -1  -1  10 27641.4 591.150   3
  -1   1  10 27202.5 640.746   4
  -1  -1  10 28368.9 619.075   4
  -1  -1  10 27130.0 532.114   2
   1  -1 -10 27349.9 635.069   3
  -1   1   9 129.099 61.5858   4
  -1  -1   9 120.518 52.3207   3
  -1  -1   9 49.5038 27.6129   2
  -1  -1   8 3025.11 181.181   3
  -1  -1   8 2911.46 153.166   2
  -1   1   8 3105.18 197.168   4
  -1  -1   7 14839.3 319.380   2
  -1   1   7 15128.5 411.335   4
  -1   1   6 41514.6 649.418   4
  -1   1   5 12547.0 330.368   4
  -1   1   4 185.677 46.2358   4
  -1   1   3 2821.15 136.842   4
  -1  -1   3 2664.59 115.508   1
  -1   1   2 8514.44 204.038   4
  -1  -1   2 8697.34 199.912   1
  -1  -1   1 35.4295 20.4698   1
  -1  -1   0 3618.27 123.184   1
  -1  -1  -1 46674.4 453.718   1
  -1  -1  -2 42623.7 451.984   1
   1   1   2 42647.9 451.022   4
   1   1   3 4248.11 155.561   4
   1   1   4 627.734 66.5856   4
   1  -1   4 656.702 43.0322   4
   1  -1   4 589.981 52.9024   5
   1  -1   5 72462.6 496.548   4
   1  -1   5 71664.6 600.200   5
   1   1   5 71987.7 721.092   4
  -1   1  -5 71395.1 800.358   2
   1  -1   6 21258.4 315.091   4
   1  -1   6 21288.3 254.289   3
   1   1   6 21636.2 423.317   4
  -1   1  -6 20829.9 457.566   2
   1  -1   6 21688.1 331.199   5
   1   1   7 668.286 85.6689   4
   1  -1   7 845.847 101.406   2
   1  -1   7 645.176 65.8922   4
  -1   1  -7 640.498 90.3205   2
   1  -1   7 636.350 52.5664   3
   1  -1   8 20723.0 385.087   4
   1  -1   8 20790.5 516.230   2
  -1   1  -8 20619.9 499.133   2
   1   1   8 20952.1 468.727   4
   1   1   9 117532. 1178.69   4
  -1  -1  -9 120726. 1212.07   4
  -1   1  -9 121272. 1253.70   2
   1  -1   9 117966. 995.461   4
  -1   1 -10 623.825 121.734   2
   1   1  10 355.073 86.6692   4
  -1  -1 -10 432.697 81.8284   4
   1  -1  10 630.243 100.273   4
   1   1  11 1263.15 136.623   4
  -1   1 -11 1284.00 139.829   2
  -1  -1 -11 1261.83 136.113   4
   1  -1  11 1380.99 124.243   4
  -1  -1 -12 3939.51 231.976   3
   1   1  12 3626.14 238.955   4
  -1   1 -12 3702.63 252.004   2
   1  -1  12 3570.83 208.972   4
   1  -1  13 32240.5 663.179   4
   1   1  13 32336.6 741.449   4
  -1   1 -13 33855.3 771.317   2
  -1  -1 -13 32632.9 700.758   3
  -1   1 -14 398.547 106.816   2
   1   1  14 576.937 142.133   4
   1  -1  14 517.760 103.640   4
  -1  -1 -14 448.253 84.2905   3
   1   1  15 1556.02 174.902   4
  -1   1 -15 1515.25 172.780   2
  -1  -1 -15 1586.11 186.163   2
   1  -1  15 1504.39 159.903   4
   1   1  16 276.588 83.0200   4
   1  -1  16 226.307 78.0660   4
  -1  -1 -16 238.191 87.3545   2
   1  -1  17 5624.03 327.661   4
  -1  -1 -17 6165.88 380.995   2
   1   1  17 5806.27 359.906   4
   1  -1  18 854.811 137.158   4
  -1  -1 -18 924.176 163.395   2
   1   1  18 711.362 134.783   4
  -1  -1 -19 1110.73 172.606   2
   1  -1  19 1033.70 151.663   4
   1   1  19 917.663 157.543   4
   1  -1  20 3509.08 284.451   4
   1   1  20 3174.29 292.579   4
  -1  -1 -20 3866.24 325.671   2
   1   1  21 2742.27 284.653   4
  -1  -1 -21 3031.16 296.098   2
   1  -1  21 2926.65 273.576   4
   1  -1  22-18.0074 50.0073   4
   1   1  22 26.7439 43.1960   4
  -1  -1 -22 138.347 91.8799   2
   1   1  23 677.949 152.828   4
  -1  -1 -23 861.087 163.691   2
   1  -1  23 778.568 147.002   4
  -1  -1 -24 1981.49 252.888   2
   1   1  24 2007.90 261.962   4
   1   1  25 93.9615 70.7165   4
   1   1  26 543.020 137.508   4
  -1   2  24 1636.31 251.371   4
  -1  -2  24 1453.86 220.805   4
  -1  -2  23 551.826 140.499   4
  -1   2  23 777.612 176.568   4
  -1   2  22 1525.40 235.380   4
  -1  -2  22 1731.91 229.844   4
  -1   2  21 230.782 113.158   4
   1  -2 -21 72.7442 63.3232   2
  -1  -2  21 42.8869 71.7495   4
   1  -2 -20 7573.11 402.969   2
  -1   2  20 6485.27 452.130   4
  -1  -2  20 6578.01 415.300   4
   1  -2 -19 131.310 76.0124   2
  -1  -2  19 45.8350 42.2207   4
  -1   2  19 6.46744 66.5144   4
  -1  -2  18 8452.81 453.147   4
  -1  -2  18 7981.85 413.180   3
  -1   2  18 8784.79 498.507   4
   1  -2 -18 9116.64 429.294   2
  -1  -2  17 2156.30 210.855   3
  -1  -2  17 2333.68 232.265   4
  -1   2  17 2421.28 253.885   4
  -1  -2  16 10790.4 453.283   3
  -1   2  16 9812.17 498.373   4
  -1  -2  16 10408.2 474.984   4
  -1  -2  15 3213.19 239.247   3
  -1  -2  15 3713.39 270.750   4
  -1   2  15 2834.32 265.832   4
  -1  -2  14 150.712 67.2253   4
  -1  -2  14 133.234 68.9257   3
  -1  -2  14 6.63306 38.5243   2
  -1   2  14-24.8553 62.7336   4
  -1  -2  13 329.786 76.4393   2
  -1   2  13 453.714 118.251   4
  -1  -2  13 316.958 83.3099   3
  -1  -2  13 428.879 96.8867   4
  -1   2  12 38995.1 865.476   4
   1   2 -12 38090.6 728.082   1
  -1  -2  12 39707.1 768.125   3
  -1  -2  12 38720.9 747.187   2
  -1  -2  11 1925.18 161.825   2
  -1   2  11 1859.97 187.331   4
   1   2 -11 1862.93 155.239   1
  -1   2  10 575.918 100.939   4
  -1  -2  10 522.397 82.6493   2
   1   2 -10 442.998 73.7162   1
   1   2  -9 5188.31 235.228   1
  -1  -2   9 5559.18 252.710   2
  -1   2   9 5938.97 303.894   4
   1   2  -8 33521.1 571.214   1
  -1   2   8 33444.8 687.237   4
   1   2  -7 2626.93 152.838   1
  -1   2   7 2482.55 177.855   4
   1   2  -6 506.555 64.6504   1
  -1   2   6 423.119 85.4471   4
   1   2  -5 3178.50 154.415   1
  -1   2   5 3418.10 189.537   4
  -1  -2   5 3397.71 161.353   1
  -1   2   4 892.387 93.3828   4
   1   2  -4 828.500 77.0886   1
  -1  -2   4 974.685 84.1740   1
  -1   2   3 861.093 84.6724   4
  -1  -2   3 771.286 74.7768   1
  -1  -2   2 53050.3 578.677   1
   1  -2  -2 52019.1 604.440   4
  -1   2   2 51433.9 584.702   4
  -1  -2   1 37444.8 485.095   1
  -1   2   1 37604.0 449.543   4
   1  -2  -1 37718.9 467.239   4
  -1  -2   0 90228.0 770.257   1
   1  -2   0 88151.2 648.701   4
  -1   2   0 89426.2 620.312   4
  -1  -2  -1 2769.40 141.179   1
   1  -2   1 2830.71 104.321   4
  -1   2  -1 3126.01 103.698   4
   1  -2   2 117492. 565.456   1
   1  -2   2 116195. 578.571   4
  -1  -2  -2 116220. 934.128   1
   1  -2   3 105208. 488.687   1
   1  -2   3 103352. 511.115   4
   1   2   3 104927. 913.660   4
   1  -2   4 18057.3 202.118   1
  -1   2  -4 17902.5 199.445   1
   1   2   4 19170.1 416.188   4
   1   2   5 3077.58 179.406   4
  -1   2  -5 3155.74 89.5878   1
   1   2   6 1872.49 141.451   4
  -1   2  -6 1819.66 76.5690   1
  -1   2  -7 3957.28 128.597   1
   1  -2   7 4314.72 238.879   2
   1   2   7 3981.81 218.093   4
  -1   2  -8 26439.2 370.334   1
   1   2   8 26663.0 584.063   4
   1  -2   8 27395.0 624.507   2
   1  -2   8 26945.3 417.797   4
   1  -2   9 444.343 89.4662   2
   1  -2   9 457.169 55.3167   3
   1  -2   9 478.496 58.6239   5
   1   2   9 457.026 88.1578   4
  -1   2  -9 555.190 61.1917   1
   1  -2   9 479.353 62.7088   4
   1   2  10 25001.1 615.401   4
   1  -2  10 25038.6 420.789   5
   1  -2  10 26118.3 421.688   3
   1  -2  10 25444.6 474.351   4
   1  -2  10 26677.5 666.199   2
   1  -2  11 16223.4 349.471   3
   1  -2  11 15858.2 398.351   4
   1   2  11 15411.3 503.464   4
   1  -2  11 15463.4 322.408   5
   1  -2  12 213.013 46.7051   3
   1   2  12 250.268 73.1876   4
   1  -2  12 315.867 60.7259   4
   1  -2  13 2324.86 149.578   3
   1   2  13 2095.05 202.488   4
   1  -2  13 2237.98 164.481   4
   1  -2  14 17096.1 482.840   4
   1   2  14 16916.8 590.266   4
   1  -2  15 1161.49 135.283   4
   1   2  15 923.510 146.067   4
   1  -2  16 380.135 72.9890   4
   1   2  16 245.691 79.6723   4
   1  -2  17 137.274 54.4164   4
   1   2  17 76.4054 43.1260   4
   1   2  18 9726.11 505.384   4
   1  -2  18 9802.04 430.284   4
   1  -2  19 3291.16 260.621   4
   1   2  19 3102.67 293.718   4
  -1  -2 -20 901.697 172.303   2
   1   2  20 828.340 161.729   4
   1  -2  20 810.636 135.490   4
  -1  -2 -21 208.879 94.2079   2
   1   2  21 266.410 102.888   4
   1  -2  21 555.763 116.754   4
   1   2  22 3564.19 342.048   4
  -1  -2 -22 4228.31 363.123   2
   1   2  23 92.6771 92.4226   4
  -1  -2 -23 116.479 77.2134   2
   1   2  24 272.698 101.830   4
  -1  -2 -24 609.535 145.272   2
   1   2  25 182.373 97.4397   4
  -1   3  23 73.0746 79.1927   4
  -1   3  22 2242.11 289.844   4
  -1   3  21 141.214 73.9538   4
  -1  -3  21 282.017 95.0045   4
  -1   3  20 68.6075 68.3559   4
  -1  -3  20 16.5775 52.2457   4
  -1  -3  19 249.629 81.9287   3
  -1   3  19 294.853 125.623   4
  -1  -3  19 425.901 115.296   4
  -1  -3  18 7832.92 410.589   3
  -1  -3  18 8086.53 440.968   4
  -1   3  18 8276.02 505.491   4
  -1  -3  17-69.5920 67.2474   3
  -1   3  17 42.2403 49.8774   4
  -1  -3  17-85.3567 53.3244   4
  -1  -3  16 3068.72 245.405   3
  -1  -3  16 3156.88 263.406   4
  -1   3  16 3001.07 288.761   4
  -1  -3  15 1134.40 157.571   4
  -1   3  15 1141.19 171.025   4
  -1  -3  15 1277.02 157.686   3
  -1  -3  14 14247.3 195.596   5
  -1   3  14 15194.4 603.137   4
  -1  -3  14 16369.1 534.633   3
  -1   3  13 33.5335 42.5925   4
  -1   3  12 6848.06 383.107   4
   1   3 -12 7148.82 314.612   1
  -1   3  11 6432.84 361.501   4
   1   3 -11 6185.51 281.892   1
  -1   3  10 54421.8 1001.13   4
   1   3 -10 55357.7 810.597   1
  -1   3   9 1953.34 191.315   4
   1   3  -9 1770.57 141.103   1
  -1   3   8 5021.62 281.952   4
   1   3  -8 4934.20 226.883   1
   1   3  -7 4.92230 23.0914   1
  -1   3   7 18.1592 37.7608   4
  -1  -3   7 25.1845 34.2612   1
  -1   3   6 49689.7 812.641   4
  -1  -3   6 47149.6 666.825   1
   1   3  -6 45969.8 661.341   1
   1   3  -5 286.686 54.9446   1
  -1   3   5 401.922 79.3591   4
   1  -3  -5 371.233 72.4118   4
  -1  -3   5 342.306 62.8913   1
  -1   3   4 1941.54 148.052   4
   1  -3  -4 2104.90 159.611   4
   1   3  -4 1975.04 133.839   1
  -1  -3   4 1920.44 131.974   1
  -1   3   3 1024.55 101.301   4
   1   3  -3 1010.06 96.8039   1
   1  -3  -3 1078.97 106.319   4
  -1  -3   3 990.127 96.1796   1
  -1   3   2 53266.7 674.855   4
   1  -3  -2 54588.0 713.894   4
   1   3  -2 53871.0 693.967   1
  -1  -3   2 54248.9 685.575   1
   1  -3  -1 5176.89 207.936   4
   1   3  -1 4761.22 208.608   1
  -1  -3   1 5101.44 214.424   1
  -1   3   1 5087.70 198.602   4
   1  -3   0 586.414 68.2294   4
  -1  -3   0 761.496 82.7604   4
  -1  -3   0 805.159 89.3975   1
  -1   3   0 703.852 74.8617   4
   1  -3   1 10366.6 258.394   4
   1  -3   1 10233.0 250.446   1
  -1  -3  -1 9814.03 308.503   1
   1  -3   2 16567.4 303.326   4
  -1  -3  -2 16155.9 398.447   1
   1  -3   2 15964.1 295.762   1
   1  -3   3 29744.9 395.647   4
  -1  -3  -3 28778.5 563.560   1
   1  -3   3 29526.0 375.767   1
   1   3   3 31461.2 580.962   4
   1   3   4 14511.3 404.634   4
   1  -3   4 14667.5 264.090   4
   1  -3   4 14853.0 257.242   1
  -1   3  -5 6832.97 171.797   1
   1   3   5 6950.12 292.325   4
   1  -3   5 6877.92 175.280   1
   1  -3   6 14625.4 256.373   1
  -1   3  -6 14523.6 254.528   1
   1   3   6 15535.3 461.274   4
  -1   3  -7 4534.16 145.644   1
   1   3   7 4852.34 262.162   4
  -1   3  -8 4901.27 160.063   1
   1   3   8 5257.21 280.657   4
  -1   3  -9 10719.1 249.128   1
   1   3   9 11290.2 423.263   4
   1   3  10 192.058 64.7395   4
  -1   3 -10 225.652 40.3440   1
   1  -3  11 9.73528 26.4681   4
   1   3  11 39.4555 44.1300   4
   1  -3  11 44.3990 22.9966   5
  -1   3 -11 17.1676 22.1430   1
   1  -3  12 2704.49 159.371   5
   1  -3  12 2804.91 176.179   4
   1   3  12 2732.07 231.664   4
   1  -3  12 2983.73 169.290   3
  -1   3 -12 3036.86 161.263   1
   1   3  13 5538.10 342.914   4
  -1   3 -13 5347.43 229.467   1
   1  -3  13 5514.72 223.967   5
   1  -3  13 5430.67 256.310   4
   1  -3  13 6021.44 245.116   3
   1  -3  14 74.4280 32.9328   3
   1  -3  14 50.9967 38.1601   4
  -1   3 -14 70.6701 37.6306   1
   1   3  14 23.6518 41.6404   4
   1  -3  14 77.5429 34.2398   5
   1   3  15 1260.34 177.699   4
   1  -3  15 1511.20 148.333   4
  -1   3 -15 1290.73 124.033   1
   1  -3  15 1275.55 120.658   3
   1  -3  16 2225.37 163.040   3
   1  -3  16 1909.06 170.805   4
  -1   3 -16 2062.95 163.964   1
   1   3  16 2209.19 239.742   4
   1   3  17-10.1721 54.8492   4
   1  -3  17 28.2654 28.8677   4
   1   3  18 157.755 81.6704   4
   1  -3  18 354.994 86.2330   4
   1   3  19 1293.19 200.296   4
   1   3  20 8406.98 518.475   4
   1   3  21 17.1523 42.1444   4
   1   3  22 128.122 74.4317   4
   1   3  23 95.2286 73.1884   4
  -1  -3 -23 100.371 84.6490   2
   1   3  24 6364.39 490.553   4
  -1   4  22 133.235 103.970   4
  -1   4  21 112.362 67.5034   4
  -1   4  20 2684.60 314.201   4
  -1   4  19 67.6043 52.9703   4
  -1  -4  19 135.301 72.4375   4
  -1  -4  18 804.260 143.997   4
  -1   4  18 898.011 177.995   4
  -1  -4  18 842.374 140.320   3
  -1  -4  17 1941.65 206.127   3
  -1   4  17 1893.38 249.750   4
  -1  -4  17 1980.59 221.688   4
  -1   4  16 9987.56 542.265   4
  -1  -4  16 10813.5 471.581   3
  -1   4  15 2055.63 243.544   4
  -1   4  14 3117.23 287.623   4
  -1   4  13 589.872 129.662   4
  -1   4  12 11864.2 526.339   4
   1   4 -11 4991.13 261.864   1
  -1   4  11 5369.71 341.891   4
   1   4 -10 691.029 97.3009   1
  -1   4  10 651.625 119.068   4
   1   4  -9 377.323 70.1326   1
  -1   4   9 239.317 74.7903   4
   1   4  -8 12304.0 383.828   1
  -1   4   8 13185.9 487.772   4
  -1  -4   8 13063.6 400.083   1
  -1   4   7 9706.59 403.645   4
   1   4  -7 9090.32 324.568   1
  -1  -4   7 8821.99 322.311   1
  -1  -4   6 260.264 64.3870   1
  -1   4   6 266.429 78.4139   4
   1   4  -6 317.186 61.2571   1
   1  -4  -5 22017.5 585.895   4
   1   4  -5 22157.1 502.251   1
  -1   4   5 22518.1 560.152   4
  -1  -4   5 21537.9 490.071   1
  -1  -4   4 27102.2 547.788   1
   1  -4  -4 28316.1 635.981   4
   1   4  -4 26150.5 544.398   1
  -1   4   4 27311.2 599.445   4
  -1   4   3 73.3291 47.0096   4
  -1  -4   3 57.7527 36.8572   1
   1   4  -3 73.5397 40.6704   1
   1  -4  -3 136.659 51.8983   4
   1   4  -2 98.4883 44.7112   1
  -1   4   2 85.2715 50.3725   4
  -1  -4   2 184.276 54.3950   1
   1  -4  -2 191.362 54.2355   4
  -1  -4   1 44323.4 714.637   4
  -1   4   1 46676.5 685.790   4
   1  -4  -1 43951.3 700.866   4
  -1  -4   1 43242.5 695.566   1
  -1  -4   0 4486.53 230.639   4
   1  -4   0 4587.21 207.522   1
   1  -4   0 4454.64 214.118   4
  -1  -4   0 4106.47 222.434   1
  -1  -4  -1 3923.81 224.045   4
  -1  -4  -1 3673.68 215.310   1
   1  -4   1 3902.48 190.345   4
   1  -4   1 3852.26 183.556   1
  -1  -4  -2 8784.74 334.902   1
  -1  -4  -2 8762.48 339.524   4
   1  -4   2 9278.98 272.834   1
   1  -4   2 8737.64 272.173   4
  -1  -4  -3 35794.5 701.752   4
   1  -4   3 35332.8 511.126   1
  -1  -4  -3 35988.3 687.839   1
   1  -4   3 35490.7 523.830   4
   1  -4   4 22226.5 413.206   4
  -1  -4  -4 22362.9 572.119   1
   1  -4   4 23172.7 402.732   1
   1  -4   5 15.5565 19.8112   1
   1  -4   5 2.05557 18.0259   4
   1   4   5 65.9691 58.7682   4
   1  -4   6 1353.66 97.3554   1
   1   4   6 1104.86 138.356   4
  -1   4  -7 13140.8 291.170   1
   1   4   7 12907.2 466.939   4
   1  -4   7 13067.0 291.030   1
   1   4   8 667.159 121.828   4
  -1   4  -8 688.920 69.9745   1
   1   4   9 3342.15 256.835   4
  -1   4  -9 3216.72 149.462   1
   1   4  10 2362.86 222.205   4
  -1   4 -10 2289.05 127.630   1
  -1   4 -11 3097.70 155.800   1
   1   4  11 3088.41 254.484   4
   1   4  12 43.5347 46.0524   4
  -1   4 -12 61.9482 33.5504   1
  -1   4 -13 152.624 43.0520   1
   1  -4  13 249.256 60.6396   4
   1   4  13 232.821 91.0635   4
  -1   4 -14 3710.09 192.422   1
   1   4  14 3621.18 306.650   4
   1  -4  14 3751.01 211.070   5
   1  -4  14 3917.44 227.554   4
   1  -4  15 5285.12 270.034   4
   1   4  15 5156.29 371.131   4
   1  -4  15 5394.34 258.329   3
   1   4  16 299.169 101.069   4
   1  -4  16 150.940 47.1971   4
   1   4  17 229.335 82.4629   4
   1   4  18 2897.89 302.210   4
   1   4  19 5015.95 410.428   4
   1   4  20 97.0974 80.9226   4
   1   4  21 280.806 107.573   4
   1   4  22 3492.69 369.074   4
  -1   5  20 16.5339 79.8721   4
  -1   5  19 53.0645 46.7419   4
  -1   5  18 1193.53 201.426   4
  -1   5  17 5410.93 431.141   4
  -1   5  16 171.399 90.6550   4
  -1   5  15 1146.96 186.868   4
  -1   5  14 1380.82 198.315   4
  -1   5  13 1714.39 220.317   4
  -1   5  12 257.795 77.1537   4
  -1   5  11 1413.51 185.394   4
  -1   5  10 346.279 97.7450   4
  -1  -5   9 1172.31 134.010   1
  -1   5   9 931.366 144.173   4
  -1  -5   8 1968.58 169.322   1
  -1   5   8 2083.06 206.103   4
  -1   5   7 6085.00 342.961   4
  -1  -5   7 6312.56 298.571   1
   1   5  -7 6568.64 303.720   1
   1   5  -6 116.711 47.4445   1
  -1   5   6 31.3913 39.4316   4
  -1  -5   6 132.094 47.8389   1
  -1  -5   5 964.431 121.553   1
  -1   5   5 964.545 131.901   4
   1   5  -5 1038.73 121.157   1
  -1  -5   4 1430.89 142.652   1
   1   5  -4 1516.34 147.948   1
  -1   5   4 1635.13 162.180   4
  -1  -5   3 2189.11 179.272   1
  -1   5   3 2206.33 179.800   4
  -1   5   2 171.922 52.6299   4
   1  -5  -2 169.779 53.9086   4
  -1  -5   2 184.954 57.3837   1
   1  -5  -1 60.4785 30.7536   1
  -1  -5   1 118.743 49.7569   1
   1  -5  -1 53.5107 32.5007   4
   1  -5   0 991.155 109.961   1
   1  -5   0 854.282 108.086   4
  -1  -5   0 765.249 105.099   1
  -1  -5  -1 16002.0 488.886   1
   1  -5   1 15628.5 422.306   1
   1  -5   1 16156.1 446.296   4
   1  -5   2 83.3335 43.4880   4
   1  -5   2 109.676 41.7191   1
  -1  -5  -2 117.673 57.9318   1
   1  -5   3 1333.14 117.128   1
  -1  -5  -3 1382.67 150.714   1
   1  -5   3 1144.37 112.468   4
  -1  -5  -4 980.022 140.704   1
   1  -5   4 897.037 95.9407   1
   1  -5   4 919.056 96.7911   4
   1  -5   5 45261.4 667.112   4
  -1  -5  -5 43930.2 889.673   1
   1  -5   5 46448.2 651.317   1
   1  -5   6 1259.09 108.444   1
   1  -5   6 976.855 97.6708   4
   1   5   6 1084.58 151.481   4
  -1  -5  -6 967.930 141.054   1
   1  -5   7 2470.63 150.096   4
   1   5   7 2773.77 237.286   4
   1  -5   7 2506.31 147.730   1
   1  -5   8 135.506 42.0406   1
   1   5   8 232.274 87.4568   4
   1  -5   8 133.817 40.2288   4
   1   5   9 29158.3 794.904   4
   1   5  10 908.089 158.355   4
  -1   5 -10 652.052 79.0742   1
   1   5  11 460.452 113.643   4
  -1   5 -11 351.182 56.6258   1
   1   5  12 1159.21 181.174   4
  -1   5 -12 1018.78 96.2594   1
   1   5  13 13500.0 613.004   4
   1   5  14 365.596 111.474   4
   1   5  15 361.508 117.097   4
   1   5  16 1466.63 221.473   4
   1   5  17 4598.60 394.924   4
   1   5  18-9.39417 75.1946   4
   1   5  19 778.045 161.075   4
   1   5  20 34.6483 85.2442   4
   1   5  21 539.201 156.266   4
  -1   6  18 241.053 106.972   4
  -1   6  17-15.5316 62.7856   4
  -1   6  16 2509.58 299.258   4
  -1   6  15 2408.06 283.196   4
  -1   6  14 419.031 121.925   4
  -1   6  13 236.529 90.2690   4
  -1   6  12 2030.60 238.326   4
  -1   6  11 285.684 102.414   4
  -1  -6  10 866.241 129.527   1
  -1   6  10 979.013 164.360   4
  -1   6   9 2343.49 242.144   4
  -1  -6   9 2599.95 209.556   1
  -1   6   8 126.080 69.6914   4
  -1  -6   8 161.317 63.8024   1
  -1  -6   7 191.422 58.3428   1
  -1   6   7 276.314 90.3441   4
  -1   6   6 29.9351 57.7720   4
  -1  -6   6-14.8647 36.1704   1
  -1   6   5 8787.68 411.291   4
  -1  -6   5 7949.77 366.495   1
  -1   6   4 304.533 85.3305   4
  -1  -6   4 246.330 74.2252   1
  -1  -6   3 121.711 49.2617   1
   1  -6  -3 77.5513 39.4507   1
   1  -6  -2 388.276 87.7217   1
  -1  -6   2 370.315 82.8886   1
   1  -6  -1 4293.44 258.256   1
  -1  -6   1 4233.57 266.727   1
   1  -6   0 62.4531 44.1535   1
  -1  -6   0-12.7303 44.7704   1
  -1  -6  -1 385.436 84.6626   1
   1  -6   1 349.702 72.2995   1
   1  -6   2 4047.75 245.029   4
   1  -6   2 4252.54 239.736   1
  -1  -6  -2 4160.56 281.434   1
   1  -6   3 22102.3 536.068   1
  -1  -6  -3 21127.0 643.767   1
   1  -6   3 22246.5 556.871   4
   1  -6   4 14250.5 420.603   1
  -1  -6  -4 13685.2 528.244   1
   1  -6   4 14273.7 433.663   4
   1  -6   5 162.544 45.2696   1
   1  -6   5 65.8424 35.2133   4
  -1  -6  -5 116.743 64.6491   1
  -1  -6  -6 158.806 84.5017   1
   1  -6   6 7.23912 29.9324   4
   1  -6   6 18.8710 26.2571   1
  -1  -6  -7 14700.4 580.068   1
   1  -6   7 15214.7 409.521   1
   1  -6   8 3000.50 180.106   1
  -1  -6  -8 2472.81 245.642   1
   1   6   8 3369.60 289.157   4
   1  -6   9 366.012 69.4499   1
  -1  -6  -9 270.494 91.2887   1
   1   6   9 447.652 115.167   4
   1   6  10 1531.58 211.691   4
   1   6  11 7872.97 464.250   4
   1   6  12 1226.28 188.725   4
   1   6  13 44.9021 71.9783   4
   1   6  14 2835.61 302.426   4
   1   6  15 3496.53 347.688   4
   1   6  16 123.156 81.9123   4
   1   6  17 111.002 99.0285   4
   1   6  18 894.303 190.097   4
  -1   7  16 868.391 196.543   4
  -1   7  15 413.148 144.124   4
  -1   7  14 3046.83 336.944   4
  -1   7  13-27.7140 68.4846   4
  -1   7  12 1197.95 206.455   4
  -1   7  11 70.7562 76.3456   4
  -1   7  10 3869.36 336.155   4
  -1  -7  10 4201.47 287.705   1
  -1   7   9 157.998 88.8864   4
  -1  -7   9 218.115 75.2166   1
  -1   7   8 1362.97 198.651   4
  -1  -7   8 1574.14 185.160   1
  -1   7   7 754.201 141.988   4
  -1  -7   7 780.324 125.805   1
  -1   7   6 8009.61 444.019   4
  -1  -7   6 8102.29 396.073   1
  -1  -7   5 809.148 131.290   1
   1  -7  -5 673.483 128.398   1
  -1  -7   4-4.64712 38.7545   1
   1  -7  -4 85.6727 69.4213   1
   1  -7  -3 6187.47 355.184   1
  -1  -7   3 6303.56 353.427   1
  -1  -7   2 4229.84 293.025   1
   1  -7  -2 4367.92 293.066   1
  -1  -7   1 36.7596 54.4775   1
   1  -7  -1 12.0388 36.1077   1
   1  -7   0 424.297 94.0411   1
  -1  -7   0 510.925 108.473   1
   1  -7   1 3655.67 251.393   1
  -1  -7  -1 3868.24 289.578   1
  -1  -7  -2 1838.64 201.867   1
   1  -7   2 1981.22 183.394   1
   1  -7   3 974.401 131.881   1
  -1  -7  -3 914.898 143.771   1
  -1  -7  -4 1906.66 216.561   1
   1  -7   4 2361.14 191.877   1
  -1  -7  -5 2840.90 263.825   1
   1  -7   5 2974.99 209.024   1
  -1  -7  -6 1226.97 177.780   1
   1  -7   6 1443.57 145.585   1
  -1  -7  -7 1195.34 184.123   1
  -1  -7  -8 1470.22 202.603   1
  -1  -7  -9 276.105 103.451   1
  -1  -7 -10 146.761 85.8628   1
  -1  -7 -11-75.8323 99.3036   1
   1   7  12-62.6603 82.0578   4
  -1  -7 -12 166.837 101.937   1
  -1  -7 -13 515.988 144.737   1
   1   7  13 351.646 129.298   4
   1   7  14 40.8246 67.9140   4
   1   7  15 254.807 118.914   4
   1   7  16 989.445 200.013   4
  -1   8  13 617.696 151.011   4
  -1   8  12 2466.28 301.370   4
  -1   8  11 226.357 92.5060   4
  -1   8  10-4.66670 48.3273   4
   1  -8  -9 123.936 80.9869   1
  -1   8   9-91.6744 82.9005   4
   1  -8  -8 3232.48 312.871   1
   1  -8  -7 1276.64 195.616   1
  -1  -8   7 1113.43 157.032   1
  -1  -8   6 37.2957 37.5489   1
   1  -8  -6 71.6505 54.7545   1
  -1  -8   5 412.371 99.9328   1
   1  -8  -5 367.161 105.113   1
   1  -8  -4 3833.08 308.317   1
  -1  -8   4 3676.85 290.458   1
   1  -8  -3 668.009 128.071   1
  -1  -8   3 727.850 134.141   1
  -1  -8   2 54.8090 54.8832   1
   1  -8  -2-29.1900 45.0042   1
  -1  -8   1 204.246 73.0689   1
   1  -8  -1 128.361 63.5522   1
   1  -8   0 1675.42 190.591   1
  -1  -8   0 1259.68 179.964   1
  -1  -8  -1 69.9723 62.9245   1
   1  -8   1 54.8781 35.9885   1
  -1  -8  -2-23.8579 45.6055   1
   1  -8   2 106.135 57.8851   1
  -1  -8  -3 551.537 118.868   1
   1  -8   3 757.530 123.032   1
  -1  -8  -4 1537.51 206.129   1
  -1  -8  -5 154.918 45.6822   1
  -1  -8  -6 726.981 150.447   1
  -1  -8  -7 384.520 117.543   1
  -1  -8  -8-125.919 91.3712   1
  -1  -8  -9-1.00689 71.1290   1
  -1  -8 -10 455.858 125.491   1
  -1  -8 -11 210.066 104.581   1
  -1  -8 -12-51.9290 80.4481   1
  -1  -8 -13 184.008 108.162   1
   1  -9 -10 736.475 167.218   1
   1  -9  -9 59.4598 61.1216   1
   1  -9  -8 82.6490 65.9331   1
   1  -9  -7 146.921 81.8543   1
   1  -9  -6 1006.28 179.104   1
   1  -9  -5 98.4241 70.8715   1
   1  -9  -4-60.0616 62.4028   1
  -1  -9   3-12.4329 39.9927   1
   1  -9  -3 19.9804 40.8075   1
  -1  -9   2 223.872 81.9771   1
   1  -9  -2 295.339 93.0193   1
  -1  -9   1 168.576 80.7857   1
   1  -9  -1-15.8828 36.6352   1
  -1  -9   0 498.978 121.247   1
  -1  -9  -1 130.991 52.6445   1
  -1  -9  -2 766.171 156.404   1
  -1  -9  -3 96.5299 73.3597   1
  -1  -9  -4-4.68497 47.5285   1
  -1  -9  -5 1205.59 201.746   1
  -1  -9  -6 457.584 130.526   1
  -1  -9  -7 90.6692 63.2661   1
  -1  -9  -8 394.241 126.985   1
  -1  -9  -9 1647.69 247.506   1
  -1 -10  -2 130.323 75.4776   1
  -1 -10  -3 986.980 187.071   1
  -1 -10  -4 169.005 86.5824   1
  -2   0  25 83.5082 71.4705   4
  -2   0  24 2820.09 325.591   4
  -2   0  23-30.6653 56.8118   4
  -2   0  22 281.227 99.5454   4
  -2   0  21-145.934 90.3493   4
  -2   0  20 3909.02 341.714   4
  -2   0  19-173.767 102.733   4
  -2   0  18 2545.44 264.552   4
  -2   0  17-11.1132 52.5723   4
  -2   0  16 210.029 76.3243   4
  -2   0  15-50.6468 67.4428   4
  -2   0  14 59.0764 53.3944   4
  -2   0  13 71.1566 78.3427   4
  -2   0  13 12.8714 69.1001   3
  -2   0  12 39341.5 840.959   3
  -2   0  12 38019.0 841.316   4
  -2   0  11 11.7815 51.1203   3
  -2   0  11 91.2672 75.1787   4
  -2   0  10 9814.17 389.533   3
  -2   0  10 10339.4 411.373   4
  -2   0   9 53.0415 58.9273   4
  -2   0   9 76.0222 66.1241   3
   2   0  -8 23279.6 335.200   5
  -2   0   8 22281.7 540.868   3
   2   0  -7 80.4574 36.0142   5
  -2   0   7 37.1965 46.5983   3
   2   0  -6 18760.8 317.624   5
  -2   0   6 19622.4 468.611   3
  -2   0   5 81.0127 49.7821   3
   2   0  -5 61.0602 31.7556   5
   2   0  -4 643.923 71.9761   5
  -2   0   4 288.609 67.0154   3
  -2   0   4 343.350 45.1651   5
  -2   0   3 9.29209 22.5773   5
  -2   0   2 48861.3 552.127   5
  -2   0   1 76.9169 35.4480   5
  -2   0   1 18.6126 27.3340   1
  -2   0   0 14132.3 251.119   1
  -2   0   0 13971.9 307.147   5
  -2   0  -1-16.9980 22.2241   1
  -2   0  -1 19.9450 27.3637   5
   2   0   2 95570.3 624.647   1
  -2   0  -2 95047.5 611.016   1
  -2   0  -3-15.2886 23.7778   1
   2   0   3-23.4829 20.0656   1
  -2   0  -4 64045.7 535.345   1
  -2   0  -4 63032.6 539.049   4
  -2   0  -5-6.46445 23.3867   4
   2   0   5 4.69710 20.2786   4
  -2   0  -5-8.64420 22.5297   1
  -2   0  -6 2821.19 133.811   4
   2   0   6 2935.21 134.589   4
   2   0   7-6.89667 26.1763   4
  -2   0  -7-5.01468 23.8961   4
  -2   0  -8 149.130 70.0515   2
   2   0   8 37.1335 30.8935   4
  -2   0  -8 8.24678 22.5766   4
   2   0   9-5.21523 36.2093   4
  -2   0  -9-23.8669 32.9707   4
  -2   0  -9-9.42232 51.9219   2
  -2   0 -10 45342.5 587.131   3
   2   0  10 43973.5 667.574   4
  -2   0 -10 45650.2 707.186   4
  -2   0 -10 47007.0 908.387   2
  -2   0 -11 65.1830 61.8305   2
  -2   0 -11 2.74356 20.2701   3
   2   0  11 78.8295 41.3049   4
  -2   0 -11 10.4798 20.1800   5
  -2   0 -11 10.2687 23.3474   4
  -2   0 -12 14.4652 19.5372   5
  -2   0 -12 32.0316 46.7668   2
   2   0  12-38.6727 46.2565   4
  -2   0 -12-40.1546 35.0659   4
  -2   0 -12 39.2751 31.8460   3
   2   0  13 55.6095 36.2348   4
  -2   0 -13 4.71366 43.9532   2
  -2   0 -13-11.3506 23.2768   5
  -2   0 -13-16.5589 30.6700   3
  -2   0 -13-32.8413 34.7195   4
  -2   0 -14 23448.7 524.891   3
  -2   0 -14 24529.8 501.904   5
  -2   0 -14 24085.3 726.638   2
   2   0  14 22279.2 584.694   4
  -2   0 -15 31.1339 31.2389   3
  -2   0 -15 133.796 83.7694   2
  -2   0 -15 70.8052 40.5511   5
   2   0  15-21.4445 49.9145   4
   2   0  16 636.069 111.644   4
  -2   0 -16 845.369 92.6429   5
  -2   0 -16 721.155 99.3695   3
  -2   0 -16 826.300 146.187   2
  -2   0 -17-32.5556 55.4118   2
   2   0  17-6.38416 40.6093   4
  -2   0 -17-11.0533 21.0340   5
   2   0  18 20523.2 651.804   4
  -2   0 -18 22726.0 784.266   2
  -2   0 -19 177.349 106.272   2
   2   0  19 251.315 102.209   4
  -2   0 -20 92.6810 62.1226   2
   2   0  20-4.56690 35.7954   4
  -2   0 -21 52.9284 73.0017   2
   2   0  21 21.3628 43.1398   4
   2   0  22 9714.21 504.676   4
  -2   0 -22 9766.53 562.881   2
   2   0  23 180.625 78.6074   4
  -2   0 -23-20.3947 51.9079   2
  -2   0 -24 743.752 164.388   2
  -2  -1  26 1828.81 264.238   4
  -2   1  25-114.580 99.5896   4
  -2  -1  25 86.5273 84.6696   4
  -2   1  24 606.073 159.547   4
  -2  -1  24 859.721 182.651   4
  -2  -1  23 197.122 89.2352   4
  -2   1  23 274.917 137.088   4
  -2  -1  22 8017.26 514.388   4
  -2   1  22 8218.77 536.943   4
  -2  -1  21 246.766 95.6799   4
  -2   1  21 189.184 83.9744   4
  -2   1  20 3.53016 57.4845   4
  -2  -1  20-1.09851 50.9142   4
   2  -1 -19 2513.38 190.716   2
  -2  -1  19 2334.19 260.995   4
  -2   1  19 2489.90 277.807   4
   2  -1 -18 9469.70 357.411   2
  -2  -1  18 8515.96 479.491   4
  -2   1  18 8347.39 486.697   4
   2  -1 -17 54.2756 18.1163   5
  -2   1  17 51.5541 50.9167   4
  -2  -1  17 72.3401 43.1661   3
   2  -1 -17 18.4764 34.2512   2
  -2  -1  17 47.3901 43.1810   4
  -2  -1  16 39.0662 46.9703   4
  -2   1  16 48.0907 45.2120   4
   2  -1 -16 73.9654 25.3241   5
   2  -1 -16 50.4650 40.6107   2
  -2  -1  16 50.0614 45.6265   3
  -2  -1  15 2056.76 209.215   3
   2  -1 -15 2225.09 156.193   2
  -2  -1  15 2051.75 219.555   4
   2  -1 -15 2223.52 120.632   5
  -2   1  15 1945.11 213.234   4
  -2   1  14 6189.92 370.139   4
  -2  -1  14 6410.62 356.290   3
  -2  -1  14 6769.27 379.746   4
   2  -1 -14 6521.35 254.613   2
  -2  -1  13 6503.38 357.477   4
  -2  -1  13 6208.58 338.579   3
   2  -1 -13 6466.14 243.024   2
  -2   1  13 6414.10 365.605   4
  -2  -1  12 185.442 73.9432   3
  -2  -1  12 320.939 85.7297   4
  -2   1  12 244.720 86.3958   4
   2  -1 -12 211.591 50.0314   2
  -2  -1  11 26647.3 657.034   3
  -2   1  11 26825.8 700.314   4
  -2  -1  10 11085.1 410.888   3
  -2   1  10 11061.2 430.553   4
  -2  -1  10 11542.3 301.908   2
  -2   1   9 15039.1 484.022   4
  -2  -1   9 15223.0 468.340   3
  -2  -1   9 15316.9 322.807   2
  -2  -1   8 1329.30 73.8315   5
  -2  -1   8 1318.56 87.2352   2
  -2   1   8 1207.33 140.181   4
  -2   1   7 19165.5 501.158   4
  -2  -1   7 18932.8 298.689   5
  -2   1   6 39.4325 52.2609   4
  -2   1   5 5094.20 239.942   3
  -2   1   5 5191.36 235.148   4
  -2   1   4 1534.05 120.959   4
  -2  -1   4 1468.35 111.095   1
  -2   1   4 1442.75 124.779   3
  -2   1   3 92451.1 853.778   4
  -2  -1   3 94212.5 836.315   1
  -2   1   3 91132.1 895.868   3
  -2   1   2 2736.89 152.800   3
  -2  -1   2 2681.06 137.077   1
  -2   1   2 2770.03 138.771   4
  -2   1   1 6768.53 210.981   3
  -2  -1   1 7045.52 211.554   1
  -2  -1   0 22065.6 368.882   1
   2  -1   0 21633.4 348.952   3
  -2   1   0 21210.2 343.483   3
   2  -1   1 18212.5 282.041   3
  -2   1  -1 18735.8 284.485   3
  -2  -1  -1 18742.1 336.210   1
   2  -1   1 17908.9 234.327   1
   2  -1   2 3228.81 83.4249   1
  -2   1  -2 2890.53 152.559   2
  -2  -1  -2 3374.45 146.962   1
  -2   1  -3 514.607 73.7847   2
  -2  -1  -3 615.739 68.8430   1
  -2  -1  -4 22601.6 399.066   1
   2  -1   4 22927.0 433.597   5
  -2   1  -4 22187.5 470.152   2
  -2   1  -5 4239.72 106.305   4
   2   1   5 4346.02 184.073   4
  -2   1  -5 4117.95 98.5293   1
  -2   1  -5 4143.40 220.284   2
  -2  -1  -5 4006.34 181.947   1
   2  -1   5 4239.29 186.716   5
   2  -1   5 4117.04 99.3704   4
  -2   1  -6 1598.39 146.666   2
   2   1   6 1792.98 122.468   4
   2  -1   6 1723.43 75.6297   4
   2  -1   6 1594.52 119.141   5
  -2  -1  -6 1443.73 113.284   4
  -2   1  -6 1679.58 79.4014   4
   2  -1   7-1.05250 16.4349   4
  -2   1  -7-1.17795 19.6137   4
   2   1   7 16.4753 33.0450   4
  -2  -1  -7-16.2966 24.6572   4
   2  -1   8 59105.9 580.550   4
  -2   1  -8 61936.3 956.560   2
  -2  -1  -8 60750.3 812.024   4
   2   1   8 60572.1 784.786   4
  -2   1  -8 59123.0 603.703   4
  -2   1  -9 17134.5 360.638   4
   2  -1   9 18395.4 353.536   4
  -2   1  -9 18316.9 538.376   2
   2   1   9 17399.5 442.656   4
  -2  -1  -9 18383.1 467.140   4
   2   1  10 1940.33 154.516   4
   2  -1  10 1990.27 127.813   4
  -2   1 -10 2015.41 183.448   2
  -2  -1 -10 2041.52 163.018   4
  -2   1 -10 1839.81 129.973   4
   2   1  11 10742.3 384.398   4
  -2  -1 -11 11316.0 403.792   4
  -2   1 -11 11479.2 461.339   2
   2  -1  11 10856.1 320.280   4
   2  -1  12 45970.4 698.439   4
  -2   1 -12 47651.3 955.668   2
   2   1  12 45737.2 821.230   4
  -2   1 -13 2257.90 217.277   2
   2   1  13 2048.13 186.361   4
   2  -1  13 2246.11 165.445   4
  -2  -1 -14 5288.47 282.625   3
   2  -1  14 5314.12 265.842   4
   2   1  14 4993.31 290.942   4
  -2   1 -14 5033.17 331.503   2
  -2   1 -15 31.8954 51.6750   2
  -2  -1 -15-16.0322 34.7027   3
   2   1  15 93.6332 66.4921   4
   2  -1  15-1.06959 33.6827   4
  -2   1 -16 8930.99 472.042   2
  -2  -1 -16 9504.79 494.297   2
   2  -1  16 8957.66 376.828   4
   2   1  16 8825.14 420.400   4
  -2   1 -17 692.451 141.644   2
   2   1  17 670.294 133.979   4
   2  -1  17 697.670 116.763   4
  -2  -1 -17 707.253 143.219   2
  -2   1 -18 669.531 146.519   2
   2  -1  18 754.909 119.632   4
   2   1  18 745.981 139.637   4
  -2  -1 -18 512.167 118.166   2
   2  -1  19 1801.05 192.404   4
   2   1  19 1523.55 195.657   4
  -2  -1 -19 1800.99 236.098   2
  -2  -1 -20 7148.68 469.171   2
   2   1  20 5875.61 391.323   4
   2  -1  20 6568.62 377.224   4
   2  -1  21 117.490 66.7085   4
   2   1  21 38.1519 56.4813   4
  -2  -1 -21 130.422 84.7422   2
  -2  -1 -22 231.875 89.7433   2
   2   1  22 292.504 107.535   4
   2   1  23 1626.65 220.313   4
  -2  -1 -23 2272.93 280.612   2
   2   1  24 1133.65 196.750   4
  -2  -1 -24 1195.74 206.081   2
   2   1  25-36.5137 46.0434   4
  -2  -1 -25 97.0550 65.7940   2
  -2  -2  25 30.2523 54.5648   4
  -2   2  24 564.125 148.907   4
  -2  -2  24 209.113 92.7420   4
  -2   2  23 1140.61 215.874   4
  -2  -2  23 728.359 162.234   4
  -2  -2  22 219.095 92.7229   4
  -2   2  22 401.805 124.843   4
  -2   2  21 2755.53 312.036   4
  -2  -2  21 2361.10 275.852   4
  -2  -2  20 2422.70 272.159   4
  -2   2  20 2603.03 292.851   4
  -2  -2  20 2677.31 275.515   3
   2  -2 -19 305.973 67.7556   2
  -2  -2  19 290.779 99.9108   3
  -2   2  19 295.106 94.8146   4
  -2  -2  19 182.112 94.7188   4
  -2  -2  18 14.1372 50.9607   3
  -2   2  18 119.761 80.0734   4
   2  -2 -18 54.0094 42.6045   2
  -2  -2  18 36.9336 53.5956   4
  -2   2  17 5925.99 409.889   4
  -2  -2  17 5509.97 356.938   3
  -2  -2  17 5895.08 386.036   4
   2  -2 -17 6170.68 305.199   2
  -2  -2  16 1674.96 206.918   4
  -2  -2  16 1476.89 176.973   3
  -2   2  16 1756.48 220.967   4
  -2  -2  15 5577.07 346.096   3
  -2   2  15 5982.86 381.729   4
  -2  -2  15 5623.72 355.216   4
  -2  -2  14 9031.75 420.313   3
  -2  -2  14 8260.03 347.116   2
  -2   2  14 8696.43 455.011   4
  -2  -2  13 20050.9 610.666   3
  -2   2  13 18792.7 649.437   4
  -2  -2  13 19002.0 505.334   2
  -2  -2  12 375.884 71.2532   2
  -2   2  12 370.582 101.727   4
  -2  -2  11 18.2362 28.7938   2
  -2   2  11-22.1006 60.9002   4
   2   2 -10 6125.03 290.910   1
  -2   2  10 6090.50 328.935   4
  -2   2   9 16578.3 527.415   4
   2   2  -9 16920.3 466.832   1
   2   2  -8 865.238 104.220   1
  -2   2   8 765.532 117.800   4
  -2   2   7 627.572 99.0129   4
   2   2  -7 533.351 81.3196   1
   2   2  -6 207.473 52.2125   1
  -2  -2   6 222.034 56.7290   1
  -2   2   6 255.613 71.8866   4
  -2   2   5 17692.8 449.754   4
  -2  -2   5 16857.2 408.621   1
  -2   2   4 2939.44 174.598   4
   2  -2  -4 3049.40 180.818   4
  -2  -2   4 2861.22 168.339   1
  -2   2   3 16854.6 387.153   4
  -2  -2   3 16977.4 386.798   1
   2  -2  -3 16699.6 396.532   4
   2  -2  -2 186.141 47.6898   4
  -2   2   2 118.282 28.2525   4
  -2  -2   2 142.983 49.4679   1
   2  -2  -1 62926.7 645.132   4
  -2   2   1 62196.4 620.108   4
  -2  -2   1 63010.3 725.686   1
  -2  -2   0 1106.56 98.8748   1
  -2   2   0 1381.87 84.2099   4
   2  -2   0 1291.10 85.7959   4
  -2  -2  -1 10496.8 301.718   1
  -2   2  -1 10733.1 198.191   4
   2  -2   1 10629.4 207.888   4
   2  -2   2 672.916 43.2342   4
  -2   2  -2 697.458 40.1171   4
  -2  -2  -2 672.019 83.1731   1
  -2  -2  -3 11507.8 328.319   1
  -2  -2  -4 3445.53 189.016   1
  -2  -2  -5 3728.97 202.163   1
   2   2   5 3355.12 190.385   4
   2  -2   6 572.744 80.8306   5
   2   2   6 530.599 85.4803   4
   2  -2   7 55063.3 736.368   5
   2  -2   7 54264.7 370.578   4
   2   2   7 55188.7 814.881   4
   2   2   8 172.583 58.2992   4
   2  -2   8 182.004 27.8412   4
  -2   2  -8 166.192 23.4720   1
   2  -2   8 196.716 51.6699   5
   2  -2   9 5857.91 171.081   4
  -2  -2  -9 5857.20 290.787   4
   2   2   9 5427.81 279.153   4
   2  -2   9 5686.92 241.456   5
   2   2  10 8214.47 350.365   4
   2  -2  10 8123.68 289.455   5
   2  -2  10 8241.87 228.373   4
   2   2  11 13349.6 460.312   4
   2  -2  11 13061.4 315.749   4
   2  -2  12 1410.68 111.442   4
   2   2  12 1566.62 165.582   4
   2   2  13 7137.44 363.108   4
   2  -2  13 6819.53 261.918   4
   2  -2  14 2377.88 165.065   4
   2   2  14 2346.16 213.626   4
   2   2  15 457.881 109.352   4
   2  -2  15 237.493 55.8445   4
   2   2  16-57.0299 56.8474   4
   2  -2  16 78.9699 45.1016   4
   2  -2  17 2864.95 210.695   4
   2   2  17 3193.21 277.873   4
   2   2  18 900.178 149.662   4
   2  -2  18 888.412 123.787   4
   2   2  19 1796.86 220.204   4
   2  -2  19 2078.05 191.703   4
   2   2  20 8.00609 47.3848   4
  -2  -2 -20-5.11753 65.9345   2
   2   2  21 418.866 103.667   4
  -2  -2 -21 569.773 156.782   2
  -2  -2 -22 640.834 160.308   2
   2   2  22 1000.86 177.503   4
   2   2  23 239.325 100.908   4
  -2  -2 -23 78.2960 60.7708   2
   2   2  24 34.6303 53.1391   4
  -2  -2 -24 54.6194 69.9113   2
   2   2  25 335.789 112.698   4
  -2  -2 -25 421.312 136.278   2
  -2   3  23 498.615 137.940   4
  -2  -3  23 371.456 100.710   4
  -2   3  22 1143.75 226.779   4
  -2  -3  22 530.136 135.383   4
  -2  -3  21 47.2057 68.3733   4
  -2   3  21 3.12590 64.6424   4
  -2  -3  20 23.4864 47.4871   3
  -2   3  20 94.0841 82.2859   4
  -2  -3  20-2.66142 53.5973   4
  -2   3  19 1070.90 204.867   4
  -2  -3  19 1429.34 193.271   3
  -2  -3  19 1405.12 208.279   4
  -2  -3  18 594.552 128.431   3
  -2  -3  18 522.487 128.230   4
  -2   3  18 774.268 160.775   4
  -2  -3  17 139.942 79.4610   4
  -2  -3  17 74.9638 58.8896   3
  -2   3  17 60.0059 58.4194   4
  -2  -3  16 698.982 131.709   3
  -2   3  16 798.479 152.593   4
  -2   3  15 4945.35 363.042   4
  -2  -3  15 5467.74 345.813   3
  -2   3  14 655.059 135.181   4
  -2  -3  13 1667.03 167.250   2
  -2   3  13 1787.97 209.699   4
  -2   3  12 2182.67 222.179   4
  -2   3  11 16277.6 583.352   4
  -2   3  10 19.8156 42.5326   4
   2   3  -9 2709.60 192.669   1
  -2   3   9 3073.68 241.906   4
   2   3  -8 10713.0 373.728   1
  -2   3   8 11072.8 433.388   4
   2   3  -7 59515.5 853.164   1
  -2   3   7 62723.1 975.475   4
  -2  -3   7 61754.5 886.430   1
   2   3  -6 973.732 108.303   1
  -2  -3   6 1066.58 115.434   1
  -2   3   6 1017.95 121.618   4
   2  -3  -6 1119.81 132.424   4
  -2  -3   5 25.1184 37.9877   1
   2   3  -5 40.7561 25.0250   1
  -2   3   5 7.75378 35.4980   4
   2  -3  -5 107.274 56.4129   4
  -2  -3   4 236.553 62.6443   1
  -2   3   4 123.855 57.2869   4
   2  -3  -4 178.981 57.8985   4
   2   3  -4 221.308 57.3131   1
  -2   3   3 59468.8 777.169   4
   2  -3  -3 58163.2 807.351   4
  -2  -3   3 57309.6 789.799   1
   2  -3  -2 1305.15 113.589   4
  -2   3   2 1067.88 99.4349   4
  -2  -3   2 1096.45 110.698   1
  -2  -3   1 8105.15 298.899   1
   2  -3  -1 7849.11 260.666   4
  -2   3   1 7980.45 247.568   4
  -2   3   0 1149.28 90.4035   4
   2  -3   0 1348.94 102.623   4
  -2  -3   0 1066.53 110.865   1
  -2  -3  -1 52782.2 765.215   1
  -2   3  -1 54294.7 543.247   4
   2  -3   1 54211.4 584.996   4
  -2  -3  -2 22591.9 510.223   1
  -2   3  -2 23085.2 324.994   4
   2  -3   2 23965.8 348.625   4
  -2  -3  -3 794.802 103.036   1
   2  -3   3 724.788 56.7348   4
   2  -3   3 718.509 52.2919   1
   2  -3   4 3371.24 101.917   4
   2  -3   4 3432.45 93.7121   1
  -2  -3  -4 3235.93 202.196   1
  -2  -3  -5 7212.21 308.796   1
   2  -3   5 6826.56 126.221   4
  -2  -3  -6 28.9604 40.2319   1
   2   3   6-45.9759 58.8796   4
   2   3   7 2565.17 194.037   4
   2  -3   7 2522.37 74.2513   4
   2  -3   7 2600.08 81.1800   4
   2   3   8 8322.70 357.810   4
   2  -3   8 7724.01 158.554   4
   2  -3   9 4806.85 142.217   4
   2   3   9 4878.88 284.928   4
  -2   3  -9 4471.51 103.682   1
  -2   3 -10 3660.09 112.689   1
   2   3  10 4030.05 268.876   4
   2  -3  10 3793.85 141.322   4
   2  -3  10 3912.19 223.554   5
   2  -3  11 210.670 34.3582   3
   2   3  11 269.867 84.0363   4
   2  -3  11 202.674 41.1024   4
  -2   3 -11 235.410 32.9752   1
   2  -3  11 150.474 55.1054   5
   2  -3  12 2690.37 143.292   4
   2  -3  12 2673.92 184.602   5
   2   3  12 2688.57 236.344   4
   2  -3  12 2371.77 112.983   3
  -2   3 -12 2602.58 119.629   1
   2   3  13 3475.53 271.358   4
   2  -3  13 3768.93 180.896   4
  -2   3 -13 3350.41 150.096   1
   2  -3  13 3690.16 213.261   5
  -2   3 -14 575.307 70.7300   1
   2   3  14 522.323 113.082   4
   2  -3  14 521.096 75.0373   4
  -2   3 -15 336.365 57.1896   1
   2   3  15 226.706 79.4135   4
   2  -3  15 306.518 60.7010   4
   2   3  16 326.433 101.323   4
   2  -3  16 275.740 61.1016   4
   2   3  17 513.356 123.717   4
   2   3  18 849.156 159.556   4
   2   3  19 2258.19 266.197   4
   2   3  20 12.4979 60.9832   4
   2   3  21 83.0936 58.4108   4
   2   3  22-11.6545 63.5138   4
  -2  -3 -23 3142.71 349.737   2
   2   3  23 2806.09 323.725   4
   2   3  24 109.532 77.4613   4
  -2  -3 -24 22.8687 53.9290   2
  -2  -4  21 623.500 138.375   4
  -2   4  21 611.432 157.206   4
  -2  -4  20 426.683 119.344   4
  -2   4  20 379.095 112.759   4
  -2  -4  19 72.3952 69.5123   4
  -2   4  19-81.0222 84.9849   4
  -2  -4  19 95.0261 70.4678   3
  -2  -4  18 1623.75 215.221   4
  -2  -4  18 1884.22 224.701   3
  -2   4  18 1966.50 260.963   4
  -2  -4  17 1983.08 223.676   3
  -2   4  17 1862.08 239.738   4
  -2   4  16 478.391 140.721   4
  -2   4  15 1623.15 219.873   4
  -2   4  14 1847.01 228.262   4
  -2   4  13 1656.50 203.032   4
  -2   4  12 811.984 147.199   4
  -2   4  11 316.429 104.195   4
  -2   4  10 126.887 74.6316   4
  -2  -4   9 18195.9 536.310   1
  -2   4   9 18456.4 605.131   4
  -2   4   8 12374.7 478.842   4
  -2  -4   8 11666.3 418.362   1
  -2  -4   7 509.327 90.4575   1
  -2   4   7 495.625 96.8717   4
   2   4  -6 3512.45 219.897   1
  -2   4   6 3465.46 237.123   4
  -2  -4   6 3366.55 217.125   1
   2  -4  -5 22372.1 598.693   4
   2   4  -5 22515.8 552.841   1
  -2   4   5 22886.5 577.999   4
  -2  -4   5 21463.7 538.242   1
  -2  -4   4 3374.65 213.359   1
  -2   4   4 3900.46 227.370   4
   2   4  -4 3472.49 216.638   1
   2  -4  -4 3468.62 228.402   4
  -2   4   3 93.6247 43.2779   4
  -2  -4   3 42.0799 41.7077   1
   2  -4  -3 4.70342 27.5778   4
   2   4  -3 87.1377 29.2970   1
  -2  -4   2 13703.3 428.459   1
  -2   4   2 15332.1 405.710   4
   2   4  -2 14253.2 437.701   1
   2  -4  -2 14578.5 424.095   4
   2   4  -1 13046.0 420.416   1
   2  -4  -1 12411.8 374.169   4
  -2   4   1 12587.5 353.446   4
  -2  -4   1 12226.2 405.096   1
  -2  -4   0 1765.58 152.741   4
  -2   4   0 1946.93 134.832   4
   2   4   0 1667.62 154.249   1
   2  -4   0 1991.45 143.632   4
  -2  -4   0 1735.94 158.908   1
   2  -4   1 955.680 92.8441   4
  -2  -4  -1 1114.72 122.126   1
  -2   4  -1 1064.05 94.9221   4
  -2  -4  -2 114.776 47.0808   1
   2  -4   2 12.4367 23.1365   1
   2  -4   2 53.5238 21.6724   4
  -2  -4  -3 21258.0 560.347   1
   2  -4   3 21874.5 367.793   1
   2  -4   3 21495.4 386.383   4
  -2  -4  -4 12681.1 437.603   1
   2  -4   4 12659.4 256.922   1
   2  -4   4 12835.5 277.272   4
  -2  -4  -5 2238.72 189.397   1
   2  -4   5 2399.64 110.692   4
   2  -4   5 2199.25 99.0539   1
   2  -4   6 1606.21 77.6092   1
   2  -4   6 1646.40 87.3941   4
  -2  -4  -6 1650.55 168.362   1
   2   4   7 2427.78 209.032   4
   2  -4   7 1978.39 90.8593   4
  -2  -4  -7 2003.23 190.590   1
   2   4   8 3240.78 244.619   4
   2  -4   8 2989.57 110.334   4
  -2  -4  -8 2944.20 235.653   1
   2   4   9 409.421 93.4262   4
   2   4  10 1248.92 164.512   4
   2  -4  10 1135.40 78.2632   4
  -2   4 -11 3430.37 109.125   1
   2  -4  11 3588.60 147.625   4
   2   4  11 3176.53 265.116   4
  -2   4 -12 966.534 64.7563   1
   2  -4  12 851.121 114.825   5
   2  -4  12 929.222 79.7682   4
   2   4  12 1031.36 151.076   4
   2  -4  13 1952.83 120.866   3
  -2   4 -13 1879.82 96.3033   1
   2  -4  13 1986.41 123.534   4
   2  -4  13 1866.01 167.592   5
   2   4  13 1726.36 207.131   4
  -2   4 -14 5968.81 186.430   1
   2   4  14 6447.88 407.160   4
   2  -4  14 6950.18 322.374   5
   2   4  15-35.4844 61.0390   4
   2  -4  15 87.6557 45.5572   5
   2   4  16 1086.28 184.340   4
   2   4  17 391.332 120.725   4
   2   4  18 2876.18 304.979   4
   2   4  19 153.345 65.2469   4
   2   4  20 41.2014 64.6085   4
   2   4  21 1266.58 224.456   4
   2   4  22 2527.22 314.778   4
  -2   5  20 144.860 122.387   4
  -2   5  19 875.853 188.440   4
  -2   5  18 4599.07 409.406   4
  -2   5  17 101.424 93.3003   4
  -2   5  16 31.5231 62.2203   4
  -2   5  15 297.847 106.886   4
  -2   5  14 1547.96 216.470   4
  -2   5  13 221.687 82.8423   4
  -2   5  12 77.4556 58.4377   4
  -2   5  11 628.932 130.521   4
  -2  -5  10 217.356 70.1354   1
  -2   5  10 287.950 92.8803   4
  -2   5   9 2123.72 216.215   4
  -2  -5   9 2193.18 197.234   1
  -2   5   8 225.139 81.4293   4
  -2  -5   8 216.906 72.0875   1
  -2   5   7 233.190 72.7675   4
  -2  -5   7 126.774 57.4322   1
  -2  -5   6 300.753 65.7120   1
  -2   5   6 338.387 84.0938   4
  -2  -5   5 143.375 47.2402   1
  -2   5   5 94.7345 42.9422   4
  -2  -5   4 678.779 106.352   1
  -2   5   4 618.526 106.234   4
  -2  -5   3 171.948 63.1826   1
  -2   5   3 104.976 36.9846   4
  -2   5   2 287.524 68.2381   4
  -2  -5   2 318.145 82.1617   1
   2  -5  -2 334.289 74.2953   4
  -2   5   1 5649.58 260.786   4
  -2  -5   1 5253.17 290.354   1
   2  -5  -1 5617.73 281.503   4
   2  -5   0 4668.42 246.284   4
  -2   5   0 4830.83 236.388   4
  -2  -5   0 4583.27 272.488   1
   2  -5   1 915.328 105.863   4
   2  -5   1 800.920 93.7721   1
  -2  -5  -1 749.612 113.823   1
  -2  -5  -2 167.912 55.3693   1
   2  -5   2 224.683 46.1911   1
   2  -5   2 259.981 54.5484   4
   2  -5   3 44.9263 32.0843   1
   2  -5   3 5.09680 19.4815   4
  -2  -5  -3-0.55727 59.3873   1
   2  -5   4 9826.09 295.794   4
   2  -5   4 10193.3 283.437   1
  -2  -5  -4 9203.04 411.740   1
   2  -5   5 6167.49 211.896   1
   2  -5   5 6278.96 224.105   4
  -2  -5  -5 5699.44 327.593   1
  -2  -5  -6 3531.08 264.565   1
   2  -5   6 3212.93 154.304   4
   2  -5   6 3569.03 150.221   1
  -2  -5  -7 125.843 54.2338   1
   2  -5   7 210.065 36.1359   1
   2  -5   7 178.224 34.7037   4
  -2  -5  -8 18895.9 642.225   1
   2  -5   8 19606.5 345.895   4
  -2  -5  -9 2011.14 222.978   1
   2   5   9 1940.07 213.060   4
   2  -5   9 1824.66 102.261   4
   2   5  10 1767.16 212.106   4
  -2  -5 -10 2063.99 229.868   1
   2   5  11 2616.35 259.718   4
   2   5  12 15439.6 629.465   4
   2   5  13 708.278 146.300   4
   2  -5  14 923.233 131.099   5
   2   5  14 942.287 171.891   4
   2   5  15 777.689 163.884   4
   2   5  16 8627.51 522.771   4
   2   5  17 173.815 86.9657   4
   2   5  18 2336.01 289.547   4
   2   5  19-68.0235 73.0608   4
   2   5  20 1342.53 222.227   4
  -2   6  18 82.7477 76.1668   4
  -2   6  17 590.075 150.679   4
  -2   6  16 4748.99 413.328   4
  -2   6  15 40.5339 60.1299   4
  -2   6  14 881.775 172.871   4
  -2   6  13 112.855 72.4187   4
  -2   6  12 2418.09 264.867   4
  -2   6  11 2378.64 257.741   4
  -2   6  10 117.900 67.0182   4
  -2  -6  10 42.6354 38.2523   1
  -2   6   9 56.7889 45.2609   4
  -2  -6   9 29.1145 41.0491   1
  -2   6   8 1680.71 204.012   4
  -2  -6   8 1813.21 189.251   1
  -2  -6   7 833.471 132.019   1
  -2   6   7 879.831 142.332   4
  -2  -6   6 715.557 112.629   1
  -2   6   6 908.833 141.756   4
  -2  -6   5 53.4309 51.8589   1
  -2   6   5 2.82675 41.1423   4
  -2  -6   4 949.745 132.309   1
  -2   6   4 969.404 137.236   4
  -2   6   3 464.090 91.8504   4
  -2  -6   3 530.743 104.252   1
  -2  -6   2 2603.97 224.771   1
  -2   6   2 3037.49 223.791   4
   2  -6  -1 66.2086 41.9043   1
  -2  -6   1 163.383 70.3402   1
   2  -6   0 231.594 59.2342   1
  -2  -6   0 382.048 94.3460   1
  -2  -6  -1 5807.38 335.475   1
   2  -6   1 5465.60 266.691   1
   2  -6   1 5761.18 292.814   4
   2  -6   2 5971.77 285.920   4
  -2  -6  -2 6202.99 353.087   1
   2  -6   2 5915.96 270.958   1
  -2  -6  -3 2657.51 232.588   1
   2  -6   3 3023.26 185.883   1
   2  -6   3 2871.40 191.943   4
  -2  -6  -4 1518.78 184.817   1
   2  -6   4 1593.16 129.559   1
   2  -6   4 1512.99 134.922   4
   2  -6   5 707.369 83.9637   1
  -2  -6  -5 506.587 111.839   1
   2  -6   6 8364.46 273.608   1
  -2  -6  -6 7726.19 419.021   1
  -2  -6  -7 461.770 110.331   1
   2  -6   7 616.323 71.8529   1
  -2  -6  -8 48.1145 59.4140   1
  -2  -6  -9 404.526 111.476   1
  -2  -6 -10 7199.20 442.101   1
  -2  -6 -11 991.370 177.283   1
   2   6  12 159.419 80.3504   4
  -2  -6 -12 343.612 115.636   1
  -2  -6 -13 1368.71 208.578   1
   2   6  13 1503.91 224.035   4
  -2  -6 -14 5669.36 426.210   1
   2   6  14 5498.59 425.673   4
  -2  -6 -15 52.2678 62.6687   1
   2   6  15 103.434 66.8619   4
   2   6  16 668.551 159.499   4
   2   6  17 326.605 123.623   4
   2   6  18 4019.16 394.025   4
  -2   7  16 299.196 121.185   4
  -2   7  15 677.087 162.828   4
  -2   7  14 1543.57 236.510   4
  -2   7  13 374.027 125.707   4
  -2   7  12 227.236 102.946   4
  -2  -7  11 1525.48 188.728   1
  -2   7  11 1686.46 236.478   4
  -2   7  10 2323.15 271.164   4
  -2  -7  10 2434.90 238.501   1
  -2  -7   9 880.983 143.105   1
  -2   7   9 827.202 160.699   4
  -2   7   8 203.682 91.9388   4
  -2  -7   8 68.4007 68.4106   1
  -2  -7   7 9346.31 451.143   1
  -2   7   7 9490.77 487.879   4
  -2   7   6 1819.02 210.591   4
  -2  -7   6 2097.08 214.757   1
  -2  -7   5 172.167 72.9104   1
  -2   7   5 162.954 62.0283   4
  -2  -7   4 2591.38 240.792   1
  -2   7   4 2770.82 245.140   4
  -2  -7   3 7844.11 413.545   1
   2  -7  -3 8036.67 406.076   1
   2  -7  -2 85.9115 65.8833   1
  -2  -7   2-28.8617 66.5642   1
   2  -7  -1 372.980 87.9904   1
  -2  -7   1 350.989 91.6170   1
   2  -7   0 631.511 105.727   1
  -2  -7   0 781.409 136.183   1
  -2  -7  -1 2400.07 235.355   1
   2  -7   1 2184.28 188.736   1
  -2  -7  -2 575.094 113.769   1
   2  -7   2 493.052 86.0446   1
  -2  -7  -3 540.658 118.656   1
   2  -7   3 428.123 83.5738   1
   2  -7   4 2169.68 170.337   1
  -2  -7  -4 2009.81 228.390   1
  -2  -7  -5 2846.38 272.763   1
  -2  -7  -6 335.993 103.481   1
  -2  -7  -7 188.585 78.2310   1
  -2  -7  -8 392.278 108.052   1
  -2  -7  -9-1.22465 77.6527   1
  -2  -7 -10 34.5294 51.2872   1
  -2  -7 -11 97.9960 68.6584   1
  -2  -7 -12 743.057 154.775   1
  -2  -7 -13 182.941 101.126   1
  -2  -7 -14 122.995 105.525   1
  -2  -7 -15 217.881 92.2151   1
  -2   8  13 1310.85 215.416   4
  -2   8  12-42.9998 68.1314   4
  -2   8  11-59.3067 85.3374   4
  -2   8  10-28.7409 73.5334   4
  -2   8   9 3827.70 345.456   4
  -2   8   8 26.3368 61.2430   4
  -2  -8   8 77.0183 51.3558   1
  -2  -8   7 1.44504 45.9344   1
  -2   8   7-3.25214 43.3188   4
  -2  -8   6 163.951 70.5685   1
   2  -8  -6 106.368 69.1218   1
  -2  -8   5 7532.71 434.514   1
   2  -8  -5 7163.90 430.492   1
   2  -8  -4 275.953 88.7520   1
  -2  -8   4 272.193 97.1945   1
   2  -8  -3 3.46617 40.5839   1
  -2  -8   3-42.7872 66.9128   1
  -2  -8   2 755.676 148.533   1
   2  -8  -2 651.609 123.273   1
  -2  -8   1 3541.55 305.893   1
   2  -8  -1 3157.03 257.211   1
   2  -8   0 481.631 100.952   1
  -2  -8   0 522.022 127.118   1
  -2  -8  -1-48.8861 68.6833   1
  -2  -8  -2 182.353 81.5562   1
  -2  -8  -3 3716.81 322.247   1
  -2  -8  -4 443.891 116.567   1
  -2  -8  -5-0.76747 57.8654   1
  -2  -8  -6 1282.40 204.787   1
  -2  -8  -7 3106.46 311.932   1
  -2  -8  -8-45.9593 79.9473   1
  -2  -8  -9 39.5513 75.9138   1
  -2  -8 -10 911.568 182.671   1
  -2  -8 -11 566.127 146.833   1
  -2  -8 -12 213.521 86.3767   1
   2  -9 -10 5.76920 55.1538   1
   2  -9  -9 108.363 81.2579   1
   2  -9  -8-54.0870 64.1018   1
   2  -9  -7 999.359 180.154   1
   2  -9  -6 0.31308 49.3779   1
  -2  -9   5 121.701 66.1856   1
   2  -9  -5 197.302 84.9833   1
   2  -9  -4-53.1400 61.7380   1
  -2  -9   4-12.8529 51.3369   1
  -2  -9   3 1220.73 186.075   1
  -2  -9   2 155.067 77.0039   1
  -2  -9   1 488.903 132.056   1
  -2  -9   0-74.7325 73.8367   1
  -2  -9  -1 1166.93 195.438   1
  -2  -9  -2 127.317 83.0835   1
  -2  -9  -3 478.516 129.397   1
  -2  -9  -4 824.445 166.510   1
  -2  -9  -5 3302.31 334.874   1
  -2  -9  -6 773.730 171.225   1
  -2  -9  -7 182.515 94.1247   1
  -2  -9  -8 640.391 153.143   1
  -2 -10   0 8.16448 61.0515   1
  -2 -10  -1 306.790 97.4560   1
  -2 -10  -2 367.934 120.439   1
  -3   0  24 139.044 84.8179   4
  -3   0  23 547.890 149.303   4
  -3   0  22-88.7613 67.0798   4
  -3   0  21 5780.15 448.464   4
  -3   0  20-82.3984 82.8939   4
  -3   0  19 851.692 161.400   4
  -3   0  18 209.275 118.100   4
  -3   0  17 17059.1 694.345   4
  -3   0  16 46.8641 68.3240   4
  -3   0  15 936.553 159.177   3
  -3   0  15 990.387 166.143   4
  -3   0  14-40.8628 47.5828   4
  -3   0  14 36.9583 76.4159   3
  -3   0  13 38289.4 912.187   3
  -3   0  13 38749.1 927.493   4
  -3   0  12 126.024 88.1928   4
  -3   0  12 24.8926 61.0722   3
  -3   0  11 2784.52 230.412   3
  -3   0  11 2798.65 237.718   4
  -3   0  10-37.2635 50.7964   3
  -3   0   9 46175.5 888.869   3
  -3   0   8 40.7563 62.9698   3
  -3   0   7 26160.0 627.317   3
  -3   0   6 77.5156 61.2745   3
  -3   0   5 8403.65 270.063   5
  -3   0   5 9192.40 347.518   3
  -3   0   4-16.1981 37.3684   5
  -3   0   4 15.4006 14.0921   2
  -3   0   3 351.005 62.4828   5
  -3   0   2 20.7065 33.9622   5
  -3   0   1 14442.5 382.622   5
  -3   0   1 15246.1 337.247   1
   3   0  -1 15439.7 333.283   1
   3   0   0 42.7923 26.7621   1
  -3   0   0 18.9372 32.3268   5
  -3   0   0-50.0557 35.3005   1
   3   0   1 17779.4 337.003   1
  -3   0  -1 17653.7 436.072   5
  -3   0  -1 18131.8 338.286   1
  -3   0  -2-5.82673 24.2742   1
  -3   0  -2 36.4638 46.2325   5
   3   0   2-17.8853 22.8805   1
  -3   0  -3 69104.2 636.510   1
   3   0   3 71252.1 665.096   1
  -3   0  -3 74670.0 902.188   5
   3   0   4-5.11344 20.3774   1
  -3   0  -4 23.8063 22.6341   1
  -3   0  -4 88.6913 52.0643   5
  -3   0  -5 884.793 75.0138   1
  -3   0  -5 1010.43 81.8228   4
  -3   0  -5 942.522 106.507   5
  -3   0  -6 65.6616 49.7278   5
  -3   0  -6 7.07937 21.7212   4
  -3   0  -6 29.9981 29.0385   1
  -3   0  -7 530.862 86.9612   5
  -3   0  -7 546.603 67.7417   1
  -3   0  -7 545.898 67.3092   4
  -3   0  -8 38.7844 31.9252   1
  -3   0  -8-7.03765 27.3210   4
   3   0   8 15.9291 31.5548   4
  -3   0  -8 31.0801 38.5182   5
  -3   0  -8 113.255 82.6582   2
  -3   0  -9 16292.7 456.506   5
  -3   0  -9 15911.1 387.625   4
   3   0   9 15578.0 369.854   4
  -3   0  -9 15446.4 377.246   1
  -3   0  -9 16908.0 567.707   2
   3   0  10-19.5433 33.2479   4
  -3   0 -10-18.7858 29.0882   5
  -3   0 -10 20.2421 50.2260   2
  -3   0 -10 29.4156 31.3697   4
  -3   0 -11 11.6729 31.5577   5
  -3   0 -11 20.1613 51.1831   2
   3   0  11 46.3896 34.0900   4
  -3   0 -11 40.0954 30.9723   4
  -3   0 -12-0.39457 22.1369   3
  -3   0 -12 16.3627 35.5167   4
   3   0  12 29.5881 30.8157   4
  -3   0 -12 41.3168 31.3926   5
  -3   0 -12 11.7068 63.6279   2
  -3   0 -13 7324.51 257.807   3
  -3   0 -13 7563.49 326.952   4
   3   0  13 7368.58 311.197   4
  -3   0 -13 7357.23 415.179   2
  -3   0 -13 7882.55 331.112   5
   3   0  14-26.3669 38.6216   4
  -3   0 -14 26.8727 30.0332   3
  -3   0 -14 56.9472 42.8791   5
  -3   0 -14 76.4776 80.6136   2
  -3   0 -15 494.551 88.1802   5
  -3   0 -15 302.954 101.918   2
  -3   0 -15 440.171 72.2062   3
   3   0  15 345.579 78.3098   4
  -3   0 -16 0.56276 27.7489   3
  -3   0 -16-45.5199 56.6855   2
   3   0  16 15.6881 33.9032   4
  -3   0 -16-12.8714 33.9499   5
  -3   0 -17 14398.6 424.977   3
  -3   0 -17 14682.7 657.407   2
   3   0  17 13855.2 500.178   4
   3   0  18 18.5333 46.0503   4
  -3   0 -18 33.4016 58.0078   2
   3   0  19 1556.23 178.547   4
  -3   0 -19 1444.12 215.441   2
   3   0  20-33.0088 36.8341   4
  -3   0 -20 52.4506 52.0424   2
   3   0  21 13597.6 563.118   4
  -3   0 -21 14484.5 715.153   2
  -3   0 -22 221.106 104.920   2
  -3   0 -23 2253.08 291.325   2
  -3   0 -24 8.99235 45.9057   2
  -3   0 -25 2840.15 339.686   2
  -3  -1  25 100.122 68.9171   4
  -3   1  24 41.2013 68.9766   4
  -3  -1  24-114.472 99.6141   4
  -3   1  23 3366.86 368.170   4
  -3  -1  23 3783.62 375.663   4
  -3   1  22 479.047 144.776   4
  -3  -1  22 258.369 93.3338   4
  -3   1  21 556.978 156.090   4
  -3  -1  21 363.608 115.272   4
  -3   1  20 212.236 115.130   4
  -3  -1  20-21.6796 64.5534   4
  -3  -1  19 12055.8 595.086   3
  -3  -1  19 11266.7 593.867   4
  -3   1  19 11380.7 607.208   4
  -3   1  18 449.112 136.042   4
  -3  -1  18 277.272 101.434   3
  -3  -1  18 397.704 125.721   4
  -3  -1  17-39.8501 54.6639   3
  -3  -1  17 1.17545 48.1384   4
  -3   1  17 93.6211 72.5303   4
  -3  -1  16 108.322 83.7562   4
  -3  -1  16 150.249 77.6983   3
   3  -1 -16 95.3202 34.7657   5
  -3   1  16 70.5828 63.8946   4
   3  -1 -15 8082.52 264.098   5
  -3  -1  15 8318.86 442.008   3
  -3  -1  15 7415.28 431.405   4
  -3   1  15 7484.50 441.315   4
  -3  -1  14 1481.12 189.821   3
  -3  -1  14 1898.75 217.442   4
   3  -1 -14 1487.86 119.095   5
  -3   1  14 1402.96 187.932   4
  -3  -1  13 1028.18 153.315   3
   3  -1 -13 917.983 94.2974   5
  -3   1  13 983.093 152.999   4
  -3  -1  12 8052.88 405.375   3
   3  -1 -12 7630.50 170.785   2
  -3   1  12 7809.09 410.387   4
   3  -1 -12 8402.75 283.111   5
  -3  -1  11 13580.6 513.791   3
  -3   1  11 14200.7 533.427   4
   3  -1 -11 13863.5 367.844   5
   3  -1 -11 12981.3 197.698   2
  -3   1  10 523.440 106.891   4
  -3   1  10 488.536 99.5992   3
   3  -1 -10 394.667 63.4643   5
  -3  -1  10 428.355 106.320   3
  -3  -1  10 416.576 50.5551   2
  -3   1   9 500.560 101.733   4
  -3   1   9 470.850 93.8831   3
  -3  -1   9 670.765 66.6369   5
   3  -1  -9 723.356 89.4010   5
  -3  -1   9 671.745 56.3038   2
  -3  -1   8 89.3799 31.5106   5
  -3   1   8 77.0107 47.1241   3
   3  -1  -8 106.731 38.7492   5
  -3   1   8 198.222 74.0940   4
  -3   1   7 122.795 56.7327   4
  -3   1   7-32.0353 44.6487   3
   3  -1  -7 60.0227 35.9969   5
  -3  -1   7 106.260 37.3612   5
  -3   1   6 12097.0 420.211   3
  -3   1   6 13666.6 435.331   4
  -3  -1   6 12684.2 326.773   5
   3  -1  -6 12654.2 358.196   5
   3  -1  -5 6867.94 146.008   2
  -3   1   5 6724.42 305.775   3
   3  -1  -5 6977.97 272.310   5
  -3   1   4 52400.1 796.895   3
   3  -1  -4 51024.6 724.547   5
   3  -1  -4 49935.1 454.808   2
  -3  -1   4 50533.8 725.596   1
  -3   1   3 16762.1 430.664   3
   3  -1  -3 16839.4 295.241   2
  -3  -1   3 17188.4 411.408   1
  -3   1   2 21439.9 464.881   3
   3  -1  -2 21599.3 365.720   2
  -3  -1   2 21507.0 443.991   1
  -3   1   1 78.7245 46.9533   3
   3  -1  -1 63.0002 31.2249   2
  -3  -1   1 219.317 56.8710   1
  -3  -1   0 5161.79 207.361   1
  -3   1   0 4986.56 199.895   3
   3  -1   0 5023.58 208.544   2
   3  -1   0 4999.26 175.733   1
  -3  -1  -1 23680.6 439.395   1
  -3   1  -1 23420.4 396.869   3
  -3   1  -1 24590.9 467.672   2
   3  -1   1 24232.7 355.006   1
  -3   1  -2 727.001 68.2776   3
   3  -1   2 628.915 54.3435   1
   3   1   2 691.202 77.7634   1
  -3  -1  -2 659.513 80.1333   1
  -3   1  -2 576.822 80.1991   2
  -3   1  -3 7236.11 184.086   3
  -3   1  -3 7464.24 173.229   1
   3  -1   3 7516.71 174.699   1
  -3  -1  -3 7765.58 251.558   1
   3   1   3 7287.62 252.181   1
  -3   1  -3 7481.33 296.326   2
  -3   1  -3 7564.68 295.442   5
  -3  -1  -4 11362.8 313.992   1
   3  -1   4 11678.5 371.542   5
  -3  -1  -4 11920.0 322.275   4
   3  -1   4 11597.1 208.910   1
  -3   1  -4 11624.3 387.161   2
   3   1   4 12062.1 333.403   1
  -3   1  -4 11571.3 201.726   3
  -3   1  -4 11219.0 361.886   5
  -3   1  -4 11955.1 205.510   1
  -3   1  -5 153.670 69.5372   2
  -3   1  -5 99.3880 21.7720   1
  -3   1  -5 72.4259 13.7995   3
  -3  -1  -5 111.736 45.2640   1
  -3  -1  -5 136.695 48.2665   4
  -3   1  -5 60.3075 17.5471   4
   3  -1   5 79.4664 51.3134   5
  -3   1  -5 26.3756 38.7750   5
  -3   1  -6 206.137 30.3447   4
  -3   1  -6 146.892 47.7331   5
  -3   1  -6 164.296 28.1485   1
  -3   1  -6 95.6167 54.6053   2
  -3  -1  -6 157.804 41.7702   4
  -3  -1  -6 138.494 43.2519   1
  -3   1  -7 13956.0 406.340   5
  -3   1  -7 12873.8 241.811   1
  -3  -1  -7 13813.1 376.181   1
  -3   1  -7 13190.9 468.059   2
  -3  -1  -7 13965.6 381.867   4
  -3   1  -7 13734.7 253.263   4
  -3   1  -8 70.9321 25.6772   1
  -3   1  -8 22.7372 28.8339   5
  -3   1  -8 35.7599 46.1063   2
   3   1   8 47.4381 28.0438   4
  -3  -1  -8-9.37015 32.2299   4
  -3   1  -8 70.4642 24.7778   4
  -3  -1  -8 6.95618 36.9822   1
  -3   1  -9 15.2041 23.6355   5
  -3   1  -9-17.5807 25.7939   1
  -3   1  -9 129.062 55.8021   2
  -3   1  -9 6.06657 23.1200   4
   3  -1   9 9.56541 20.2756   4
   3   1   9 31.0631 32.8254   4
  -3  -1  -9-4.06687 33.7952   1
  -3  -1  -9 37.5969 32.4509   4
  -3   1 -10 3186.37 201.015   5
  -3  -1 -10 3065.69 202.849   4
   3   1  10 3051.36 196.130   4
   3  -1  10 3206.34 153.570   4
  -3   1 -10 3228.04 253.324   2
  -3   1 -10 3173.34 160.920   4
  -3   1 -11 21105.9 516.745   5
   3  -1  11 20847.8 413.967   4
  -3   1 -11 20987.9 669.297   2
  -3  -1 -11 20793.1 545.276   4
  -3   1 -11 19821.4 431.122   4
   3   1  11 20456.7 528.701   4
   3   1  12 3906.60 243.155   4
   3  -1  12 4016.64 194.755   4
  -3   1 -12 4306.31 309.836   2
  -3   1 -12 4122.17 206.656   4
   3  -1  13 8995.17 306.389   4
  -3   1 -13 9328.98 470.141   2
  -3   1 -13 9418.69 332.161   4
   3   1  13 9096.99 383.904   4
   3   1  14 162.849 62.8750   4
  -3   1 -14 84.1101 53.4114   2
   3  -1  14 230.797 56.4697   4
  -3   1 -15 5654.45 390.347   2
   3   1  15 5434.34 317.639   4
   3  -1  15 5731.92 271.909   4
  -3  -1 -16 2255.40 188.723   3
   3  -1  16 2444.19 189.086   4
  -3  -1 -16 2479.07 271.269   2
   3   1  16 2330.60 215.923   4
  -3   1 -16 2606.47 272.227   2
   3  -1  17 1626.13 159.147   4
  -3   1 -17 1481.25 205.963   2
  -3  -1 -17 2069.38 247.155   2
   3   1  17 1925.55 202.109   4
   3  -1  18 212.115 67.6109   4
  -3   1 -18 191.268 89.5835   2
   3   1  18 166.526 70.7675   4
  -3  -1 -18 256.316 103.353   2
   3   1  19 5577.48 363.744   4
   3  -1  19 5941.72 324.294   4
  -3  -1 -19 5915.74 448.233   2
  -3   1 -19 5838.44 434.747   2
  -3   1 -20 1513.28 223.045   2
   3   1  20 1539.43 202.675   4
  -3  -1 -20 1903.17 252.832   2
  -3  -1 -21 683.602 167.160   2
   3   1  21 407.555 112.189   4
   3   1  22 1154.02 184.825   4
  -3  -1 -22 997.261 193.466   2
   3   1  23 2095.83 249.752   4
  -3  -1 -23 2649.66 324.330   2
  -3  -1 -24 67.2428 58.3772   2
  -3  -1 -25-77.7568 90.7448   2
  -3  -1 -26 441.386 152.739   2
  -3  -2  25-170.727 111.830   4
  -3  -2  24 2449.26 307.012   4
  -3   2  23 250.820 109.695   4
  -3  -2  23 164.195 78.7384   4
  -3   2  22 160.722 98.4339   4
  -3  -2  22 245.402 95.0040   4
  -3  -2  21 1939.04 251.121   3
  -3   2  21 1503.23 241.050   4
  -3  -2  21 1751.49 248.954   4
  -3  -2  20 1093.58 183.734   3
  -3   2  20 1180.72 225.593   4
  -3  -2  20 1161.13 196.655   4
  -3  -2  19 55.6810 75.0360   4
  -3  -2  19 8.31984 62.4122   3
  -3   2  19 136.285 87.8253   4
  -3  -2  18 2320.09 258.649   3
  -3   2  18 2352.85 274.390   4
  -3  -2  18 2547.68 276.127   4
   3  -2 -18 2420.40 168.044   5
  -3  -2  17 677.968 143.746   4
   3  -2 -17 744.580 96.4770   5
   3  -2 -17 700.638 85.0042   2
  -3   2  17 589.696 143.603   4
  -3  -2  17 784.603 148.475   3
  -3  -2  16 118.135 71.0754   4
   3  -2 -16 120.998 36.8139   2
  -3  -2  16 214.011 101.569   3
  -3   2  16-47.4071 61.7667   4
   3  -2 -15 80.5571 36.4733   2
  -3  -2  15 90.3739 81.3484   3
  -3   2  15 62.3699 56.5648   4
  -3  -2  14 13296.4 550.910   3
  -3   2  14 12362.1 559.380   4
  -3  -2  14 13105.0 397.970   2
  -3  -2  13 4823.14 325.545   3
  -3  -2  13 4430.73 219.486   2
  -3   2  13 3816.52 300.816   4
  -3  -2  12 176.406 43.9769   2
  -3  -2  12 188.586 31.7388   5
  -3   2  12 193.891 69.1363   4
  -3  -2  11 297.046 48.0242   5
  -3  -2  11 195.440 41.9382   2
  -3   2  11 257.521 90.8386   4
  -3   2  10 8186.37 396.458   4
  -3   2   9 8281.31 385.956   4
  -3   2   8 885.022 130.666   4
  -3   2   7 3479.59 235.162   4
  -3   2   6 12606.1 428.235   4
  -3  -2   6 12057.3 398.774   1
  -3   2   5 1898.62 162.077   4
  -3  -2   5 2097.43 167.359   1
   3  -2  -4 1348.39 137.994   3
  -3   2   4 1372.35 132.534   4
  -3  -2   4 1536.14 135.885   1
  -3  -2   3-10.5057 48.5769   1
  -3   2   3 51.0900 50.6522   4
   3  -2  -3 24.7417 30.2843   3
   3  -2  -2 38139.6 656.333   3
  -3  -2   2 38722.2 645.930   1
  -3   2   2 38719.1 589.167   4
  -3  -2   1 1528.50 131.870   1
   3  -2  -1 1577.65 127.943   3
  -3   2   1 1540.21 110.419   4
   3  -2   0 864.136 91.8011   3
  -3   2   0 974.943 82.9871   4
  -3  -2   0 999.096 106.800   1
   3  -2   1 9092.23 269.180   3
  -3  -2  -1 9097.20 308.995   1
   3  -2   1 9595.72 328.004   2
  -3   2  -1 9350.22 219.042   4
   3  -2   2 83577.9 757.334   3
  -3  -2  -2 82698.8 938.638   1
  -3   2  -2 82046.8 556.456   4
   3  -2   2 84033.0 571.570   1
   3  -2   3 765.634 67.0555   3
  -3  -2  -3 899.231 106.645   1
   3  -2   3 730.225 45.7986   1
  -3   2  -3 764.886 42.9886   4
   3  -2   4 800.655 59.8758   3
   3  -2   4 669.783 99.8084   5
  -3  -2  -4 856.887 101.986   1
  -3  -2  -5 1851.34 150.514   1
   3  -2   5 1901.94 162.232   5
   3  -2   6 67341.5 941.345   5
  -3  -2  -6 68072.8 907.654   1
  -3  -2  -7-20.7998 45.7520   1
   3  -2   7 13.0499 39.8441   5
  -3  -2  -7-17.9144 38.7784   4
  -3  -2  -8 8854.01 354.474   4
  -3  -2  -8 8968.28 353.851   1
   3  -2   8 8674.55 338.304   5
  -3   2  -9 1122.64 52.6246   1
   3  -2   9 1175.14 127.222   5
   3   2   9 1048.54 127.469   4
  -3  -2  -9 1209.67 136.106   1
   3   2  10 26589.0 630.469   4
   3  -2  10 26090.1 324.266   4
  -3   2 -10 25556.0 302.183   1
   3  -2  11 6.41133 19.0279   4
   3   2  11 8.15152 38.3236   4
   3   2  12 3732.69 256.889   4
   3  -2  12 3900.13 159.370   4
   3   2  13 6193.17 340.489   4
   3  -2  13 6003.83 216.576   4
   3   2  14 1866.17 197.583   4
   3  -2  14 2103.44 138.322   4
   3   2  15 966.228 147.558   4
   3  -2  15 713.727 89.7709   4
   3   2  16 294.164 83.1645   4
   3  -2  16 337.814 59.6588   4
   3  -2  17 1730.35 147.569   4
   3   2  17 2032.41 225.062   4
   3   2  18 398.460 119.439   4
   3   2  19 78.7722 56.0029   4
   3   2  20 145.034 63.2011   4
  -3  -2 -20 140.772 89.8994   2
   3   2  21 1884.85 242.731   4
  -3  -2 -21 2377.70 302.549   2
   3   2  22 97.3194 70.8012   4
  -3  -2 -22 47.0870 67.1530   2
   3   2  23 375.960 122.505   4
  -3  -2 -23 373.643 137.075   2
   3   2  24 83.4126 55.6773   4
  -3  -2 -24 83.8790 90.6575   2
   3   2  25 293.831 113.894   4
  -3  -2 -25 102.300 70.3790   2
  -3  -3  24 42.6931 59.5885   4
  -3  -3  23 84.9227 81.9561   4
  -3   3  22 944.036 197.655   4
  -3  -3  22 1028.24 188.688   4
  -3  -3  21 48.7935 70.7693   4
  -3  -3  21-120.519 89.1215   3
  -3   3  21 20.3163 62.2364   4
  -3  -3  20-23.7778 54.7379   4
  -3  -3  20-8.32620 80.4830   3
  -3   3  20-38.2338 58.8177   4
  -3  -3  19 329.034 111.355   4
  -3  -3  19 417.798 111.067   3
  -3   3  19 396.719 134.214   4
  -3  -3  18 2728.66 285.877   3
  -3   3  18 2384.84 282.496   4
  -3  -3  18 2657.02 288.131   4
  -3  -3  17 54.8639 57.1367   3
  -3   3  17-75.0315 67.4434   4
  -3   3  16 1321.50 195.946   4
  -3  -3  16 1705.10 212.640   3
  -3  -3  15 151.226 97.2820   3
  -3   3  15 279.016 111.549   4
  -3  -3  14 2685.72 202.660   2
  -3   3  14 2603.55 264.880   4
  -3  -3  13 339.695 71.9874   2
  -3   3  13 240.493 86.6792   4
  -3   3  12 7578.30 426.335   4
  -3   3  11 582.633 125.198   4
  -3   3  10 775.040 131.072   4
  -3   3   9 2214.39 210.321   4
  -3   3   8 39482.4 842.501   4
  -3  -3   8 39627.9 788.437   1
  -3   3   7 5943.91 316.276   4
  -3  -3   7 5815.79 300.174   1
   3  -3  -6 25.3370 35.4310   4
  -3  -3   6 18.6984 40.5962   1
  -3   3   6 32.4632 42.5046   4
   3  -3  -5 32.7146 29.2858   4
   3   3  -5 35.4091 30.3097   1
  -3  -3   5 49.7014 39.6089   1
  -3   3   5 20.6973 53.1737   4
   3  -3  -4 37704.6 782.293   3
   3  -3  -4 36293.9 704.499   4
  -3  -3   4 34797.7 678.382   1
  -3   3   4 36283.4 680.812   4
   3  -3  -3 326.250 65.8529   4
  -3  -3   3 439.308 78.3918   1
   3  -3  -3 407.340 85.8700   3
  -3   3   3 372.762 71.4362   4
  -3   3   2 1426.61 120.725   4
   3  -3  -2 1575.89 132.214   4
  -3  -3   2 1347.47 132.615   1
   3  -3  -1 177.603 49.3902   4
  -3  -3   1 90.1657 46.5117   1
  -3   3   1 126.183 42.3148   4
  -3  -3   0 80101.1 1011.75   1
  -3   3   0 82572.3 772.637   4
  -3  -3  -1 4583.60 244.356   1
  -3   3  -1 4917.03 169.213   4
  -3  -3  -2 866.512 109.616   1
  -3   3  -2 1001.64 66.9911   4
  -3  -3  -3 32.6870 37.5492   1
  -3   3  -3 67.4456 16.6506   4
  -3  -3  -4 13087.2 430.803   1
  -3  -3  -5 765.007 108.783   1
  -3  -3  -6 173.976 60.9833   1
   3  -3   7 8721.20 176.605   3
   3  -3   7 8933.77 368.314   5
  -3  -3  -7 9284.75 382.598   1
   3  -3   8 26389.0 629.463   5
  -3  -3  -8 28154.1 677.954   1
  -3  -3  -9 1169.72 142.901   1
   3  -3   9 1152.02 136.037   5
   3  -3  10 2083.34 180.130   5
  -3  -3 -10 2069.38 198.307   1
   3   3  10 2105.41 199.344   4
   3   3  11 108.791 64.5560   4
   3  -3  11 31.3194 35.8204   5
  -3  -3 -11 5.66944 52.6578   1
   3  -3  12 10885.4 191.479   4
   3   3  12 11376.2 479.136   4
   3  -3  12 11528.1 424.266   5
  -3   3 -13 2173.77 79.9630   1
   3  -3  13 2248.59 102.506   4
  -3   3 -13 2319.90 82.5502   1
   3   3  13 2273.86 224.225   4
   3  -3  13 2304.51 187.843   5
   3   3  14 573.147 119.668   4
   3  -3  14 440.281 51.8223   4
  -3   3 -14 517.957 48.2218   1
   3   3  15 28.8883 55.0789   4
   3   3  16 6680.78 411.131   4
   3   3  17 1251.52 190.959   4
   3   3  18 817.916 164.496   4
   3   3  19 104.805 57.6831   4
   3   3  20 1589.91 222.167   4
   3   3  21 30.6650 63.4997   4
   3   3  22 1564.45 230.614   4
   3   3  23-57.7308 42.1412   4
  -3  -3 -23 109.866 121.334   2
   3   3  24-47.1993 63.7609   4
  -3  -3 -24 90.1254 92.8673   2
  -3  -3 -25 340.857 124.733   2
  -3  -4  22 209.755 101.424   4
  -3  -4  21 1207.54 216.469   4
  -3   4  21 733.115 170.808   4
  -3   4  20 536.023 147.813   4
  -3  -4  20 574.969 138.180   3
  -3  -4  20 711.844 164.759   4
  -3  -4  19 973.306 181.732   3
  -3   4  19 858.997 187.778   4
  -3  -4  18 596.849 137.050   3
  -3   4  18 404.192 137.363   4
  -3  -4  17 2711.57 281.688   3
  -3   4  17 2700.28 303.292   4
  -3   4  16 53.9504 63.0062   4
  -3   4  15 43.8876 66.9467   4
  -3   4  14 130.097 96.0743   4
  -3   4  13 14558.8 629.266   4
  -3   4  12 36.1202 46.5769   4
  -3   4  11 78.9095 69.6014   4
  -3   4  10 9001.04 452.218   4
  -3   4   9 14057.4 546.100   4
  -3  -4   9 13573.1 495.140   1
  -3   4   8 94.2861 67.6435   4
  -3  -4   8 58.9469 58.2870   1
  -3   4   7 268.974 79.1983   4
  -3  -4   7 276.421 78.1377   1
  -3   4   6 7941.15 369.136   4
  -3  -4   6 7840.67 364.440   1
  -3   4   5 4335.69 257.946   4
  -3  -4   5 4277.45 260.732   1
   3  -4  -4 689.601 108.498   4
  -3  -4   4 722.627 109.961   1
  -3   4   4 576.836 98.3446   4
  -3  -4   3 10748.6 405.361   1
   3  -4  -3 10899.2 396.336   4
  -3   4   3 11476.5 383.930   4
  -3  -4   2 26755.4 638.870   1
  -3   4   2 29328.5 574.784   4
   3  -4  -2 28350.0 610.598   4
  -3  -4   1 3243.69 222.825   1
  -3   4   1 3666.53 191.564   4
   3  -4  -1 3234.85 195.477   4
  -3   4   0 32.1664 25.3337   4
  -3  -4   0 68.1578 45.0375   1
   3  -4   0 60.8259 39.0055   4
  -3   4  -1 5296.78 200.942   4
  -3  -4  -1 5020.07 278.125   1
   3  -4   1 5098.63 215.576   4
   3  -4   2 18964.2 379.282   4
  -3  -4  -2 18996.1 545.469   1
  -3   4  -2 19315.6 343.845   4
  -3  -4  -3 953.757 130.672   1
   3  -4   3 986.089 73.0847   1
   3  -4   3 894.515 75.3343   4
   3  -4   4 1200.99 69.8325   1
  -3  -4  -4 1044.91 136.922   1
   3  -4   4 1187.65 73.5828   4
  -3  -4  -5 2696.15 220.096   1
  -3  -4  -6 10635.9 435.246   1
  -3  -4  -7 1633.04 176.903   1
  -3  -4  -8 12.8447 37.9400   1
  -3  -4  -9 838.306 131.932   1
  -3  -4 -10 12789.0 523.527   1
   3  -4  10 12315.7 472.267   5
   3  -4  11 375.943 87.9954   5
  -3  -4 -11 440.954 110.030   1
   3   4  11 378.729 108.324   4
  -3  -4 -12 275.682 72.5216   1
   3  -4  12 489.931 104.074   5
   3   4  12 249.401 78.7674   4
   3  -4  13 2400.86 211.120   5
  -3  -4 -13 2342.30 238.050   1
   3   4  13 2111.78 229.527   4
   3  -4  14 3555.08 258.312   5
   3   4  14 3118.37 289.629   4
   3  -4  15 388.048 86.7581   5
   3   4  15 496.401 126.732   4
   3   4  16 337.704 119.370   4
   3   4  17 6405.29 435.555   4
   3   4  18 2092.31 261.565   4
   3   4  19 903.875 180.250   4
   3   4  20 168.913 94.2716   4
   3   4  21 4102.93 385.474   4
   3   4  22-9.70278 47.0342   4
  -3  -5  19 6006.79 450.523   3
  -3   5  19 5902.05 488.425   4
  -3   5  18 80.5987 82.0519   4
  -3   5  17 351.168 109.866   4
  -3   5  16 110.217 95.9350   4
  -3   5  15 8046.95 513.006   4
  -3   5  14 204.308 86.4945   4
  -3   5  13 72.6942 70.6544   4
  -3   5  12 82.6895 50.3544   4
  -3   5  11 3178.05 290.331   4
  -3  -5  10 550.628 114.242   1
  -3   5  10 294.415 89.5512   4
  -3  -5   9 962.949 143.197   1
  -3   5   9 649.956 123.002   4
  -3  -5   8 2.97568 45.7960   1
  -3   5   8 44.3967 58.5526   4
  -3   5   7 11086.2 472.924   4
  -3  -5   7 10225.9 446.355   1
  -3   5   6 183.229 66.8464   4
  -3  -5   6 190.512 70.5164   1
  -3  -5   5 832.061 126.182   1
  -3   5   5 767.658 117.967   4
  -3  -5   4 16.3674 52.3213   1
  -3   5   4-39.3661 32.9365   4
  -3  -5   3 8551.89 389.781   1
  -3   5   3 9046.08 363.419   4
  -3  -5   2 5534.16 315.263   1
  -3   5   2 5493.05 270.375   4
   3  -5  -2 5593.51 299.608   4
  -3  -5   1 94.5268 57.7652   1
  -3   5   1 138.871 54.6879   4
   3  -5  -1 253.649 70.9584   4
  -3  -5   0 2294.20 206.454   1
  -3   5   0 2450.72 161.683   4
   3  -5   0 2371.99 176.674   4
  -3  -5  -1 7837.47 379.149   1
  -3   5  -1 8539.26 289.525   4
   3  -5   1 8110.54 307.320   4
  -3  -5  -2 1291.58 161.201   1
   3  -5   2 1069.57 99.7524   1
   3  -5   2 1074.64 108.289   4
  -3  -5  -3 3061.60 249.317   1
   3  -5   3 3309.79 157.093   1
   3  -5   3 3345.37 173.935   4
   3  -5   4 5857.83 210.940   4
   3  -5   4 5919.25 193.090   1
  -3  -5  -4 5729.15 334.063   1
   3  -5   5 3314.79 128.877   1
   3  -5   5 3077.10 137.388   4
  -3  -5  -5 3337.09 261.594   1
   3  -5   6 443.545 38.7423   1
   3  -5   6 410.615 43.6724   4
  -3  -5  -6 507.952 110.540   1
  -3  -5  -7 9607.14 458.017   1
  -3  -5  -8 1584.17 186.361   1
  -3  -5  -9 1092.72 163.810   1
  -3  -5 -10 2272.52 235.731   1
  -3  -5 -11 7328.99 429.693   1
   3  -5  12 932.537 144.625   5
  -3  -5 -12 825.659 152.561   1
  -3  -5 -13 342.763 103.082   1
   3  -5  13 330.200 86.8579   5
  -3  -5 -14 492.270 126.268   1
   3  -5  14 331.170 92.3458   5
   3   5  14 467.728 133.198   4
   3   5  15 7112.46 469.822   4
  -3  -5 -15 7695.10 492.551   1
  -3  -5 -16 131.211 97.9793   1
   3   5  16 60.4540 39.4462   4
  -3  -5 -17 1778.82 250.687   1
   3   5  17 1644.53 239.675   4
  -3  -5 -18 98.8618 70.0006   1
   3   5  18 153.538 98.3757   4
   3   5  19 2631.64 312.487   4
  -3  -5 -19 3036.82 336.879   1
  -3  -5 -20 13.3179 60.6067   1
   3   5  20-172.265 110.198   4
  -3   6  17 5292.77 452.412   4
  -3   6  16 291.644 131.210   4
  -3   6  15 578.332 157.836   4
  -3   6  14 1134.20 199.122   4
  -3   6  13 2450.95 282.422   4
  -3   6  12 953.501 175.242   4
  -3  -6  11 76.6912 53.2769   1
  -3   6  11 131.171 86.1864   4
  -3   6  10 702.495 143.761   4
  -3  -6  10 618.615 127.673   1
  -3   6   9 4327.30 329.147   4
  -3  -6   9 4743.51 328.413   1
  -3   6   8-27.1876 60.6849   4
  -3  -6   8 23.3918 45.3978   1
  -3   6   7 731.587 130.350   4
  -3  -6   7 746.195 137.404   1
  -3   6   6 66.1914 65.6943   4
  -3  -6   6 26.1273 58.1587   1
  -3   6   5 8998.83 417.889   4
  -3  -6   5 8776.23 431.936   1
  -3   6   4 267.077 83.7181   4
  -3  -6   4 192.640 75.7760   1
  -3  -6   3 229.908 73.3879   1
  -3   6   3 144.684 55.2467   4
  -3  -6   2 1004.83 150.698   1
  -3   6   2 1091.76 132.695   4
  -3  -6   1 2550.32 229.792   1
  -3   6   1 2498.97 193.742   4
  -3  -6   0 979.695 142.493   1
   3  -6   0 816.997 114.035   4
   3  -6   1 25.6069 39.5548   1
  -3  -6  -1 15.7981 51.5158   1
   3  -6   1 64.0237 37.3866   4
  -3  -6  -2 3851.52 292.456   1
   3  -6   2 3722.17 204.022   1
   3  -6   2 3735.19 221.696   4
  -3  -6  -3 256.685 74.4208   1
   3  -6   3 415.142 64.9580   1
  -3  -6  -4 115.090 60.4564   1
   3  -6   4 94.1646 26.2079   1
  -3  -6  -5 3275.44 281.840   1
   3  -6   5 3056.69 151.272   1
  -3  -6  -6 5700.73 373.832   1
  -3  -6  -7 158.606 68.8347   1
  -3  -6  -8 4060.86 327.114   1
  -3  -6  -9 1960.34 231.863   1
  -3  -6 -10 1274.46 193.636   1
  -3  -6 -11 70.7163 77.9770   1
  -3  -6 -12 1465.68 216.443   1
  -3  -6 -13 4655.88 384.046   1
   3  -6  13 5011.46 355.559   5
  -3  -6 -14 24.9975 66.0364   1
   3  -6  14 54.6783 61.8635   5
  -3  -6 -15 26.9606 50.5865   1
  -3  -6 -16 280.816 117.528   1
  -3  -6 -17 4131.96 397.624   1
  -3  -6 -18 250.494 88.4869   1
  -3   7  15 1629.80 250.416   4
  -3   7  14 358.637 121.786   4
  -3   7  13 248.656 98.0711   4
  -3   7  12 944.500 176.798   4
  -3  -7  11 1377.73 194.916   1
  -3   7  11 1678.68 231.045   4
  -3  -7  10 51.5837 54.4760   1
  -3   7  10 35.2880 49.5570   4
  -3   7   9-107.380 80.8340   4
  -3  -7   9 94.1339 59.8527   1
  -3   7   8 5769.82 392.861   4
  -3  -7   8 6753.55 410.933   1
  -3   7   7 3348.40 292.233   4
  -3  -7   7 3061.04 280.483   1
  -3  -7   6-3.54836 47.6595   1
  -3   7   6 36.1916 46.1645   4
  -3  -7   5 217.903 94.8670   1
  -3   7   5 135.719 74.1194   4
  -3  -7   4 8730.54 459.828   1
  -3   7   4 8305.52 413.616   4
  -3  -7   3 1037.36 164.055   1
  -3   7   3 1195.62 158.520   4
  -3  -7   2 40.7573 42.9449   1
   3  -7  -1 245.443 72.3173   1
  -3  -7   1 375.006 108.216   1
  -3  -7   0 3842.30 307.593   1
   3  -7   0 3726.17 242.452   1
   3  -7   1 621.150 95.7062   1
  -3  -7  -1 495.407 119.128   1
   3  -7   2 860.254 110.225   1
  -3  -7  -2 663.598 130.163   1
  -3  -7  -3 249.072 87.7846   1
  -3  -7  -4 2756.33 272.811   1
  -3  -7  -5 144.717 87.2516   1
  -3  -7  -6 192.032 84.1454   1
  -3  -7  -7 85.2605 80.5911   1
  -3  -7  -8 184.951 87.2608   1
  -3  -7  -9-69.5421 82.5830   1
  -3  -7 -10 32.5315 53.7229   1
  -3  -7 -11 280.284 101.122   1
  -3  -7 -12 1237.19 187.425   1
  -3  -7 -13 145.631 71.8250   1
  -3  -7 -14 60.5069 54.2355   1
  -3  -7 -15 1744.25 262.062   1
  -3   8  13-210.463 113.110   4
  -3   8  12 62.9724 70.7682   4
  -3   8  11 680.220 162.740   4
  -3   8  10 654.573 150.229   4
  -3  -8  10 854.517 162.445   1
  -3   8   9 426.783 128.310   4
  -3  -8   9 252.429 99.7697   1
  -3   8   8 387.812 116.442   4
  -3  -8   8 38.6323 55.2428   1
  -3  -8   7 427.074 116.107   1
  -3   8   7 530.517 123.429   4
  -3   8   6 3817.17 322.112   4
  -3  -8   6 3864.78 326.429   1
  -3  -8   5-29.4182 51.9546   1
  -3   8   5 113.769 63.5674   4
  -3  -8   4 42.8020 46.4447   1
   3  -8  -4 311.469 99.6194   1
   3  -8  -3 1613.07 193.854   1
  -3  -8   3 1102.55 179.062   1
  -3  -8   2 3646.59 319.642   1
   3  -8  -2 4338.15 302.522   1
  -3  -8   1 759.970 148.754   1
  -3  -8   0 24.1596 53.8905   1
  -3  -8  -1 92.6276 70.1747   1
  -3  -8  -2 3825.35 337.711   1
  -3  -8  -3 1203.66 197.372   1
  -3  -8  -4 5.84025 56.2770   1
  -3  -8  -5-14.6314 51.0131   1
  -3  -8  -6 3689.76 342.940   1
  -3  -8  -7 654.584 156.748   1
  -3  -8  -8 24.9320 45.7019   1
  -3  -8  -9 370.244 121.508   1
  -3  -8 -10 1129.84 209.427   1
  -3  -8 -11 202.786 79.3555   1
  -3   9  10 204.115 101.376   4
  -3   9   9 11.3861 56.2185   4
   3  -9  -8 2.09962 46.7667   1
   3  -9  -7 236.369 103.936   1
  -3  -9   6 182.644 67.9937   1
  -3  -9   5 95.9813 75.4843   1
  -3  -9   4 1363.24 206.563   1
  -3  -9   3 226.121 93.6992   1
  -3  -9   2-31.6969 51.4952   1
  -3  -9   1-27.3709 54.7790   1
  -3  -9   0 1799.45 239.365   1
  -3  -9  -1 301.874 108.535   1
  -3  -9  -2 81.9199 69.1138   1
  -3  -9  -3 531.735 146.003   1
  -3  -9  -4 4024.66 372.980   1
  -3  -9  -5 135.496 88.2514   1
  -3  -9  -6 112.458 84.8763   1
  -3 -10   2 377.636 116.970   1
  -4   0  23-96.5025 93.1666   4
  -4   0  22 1149.05 219.620   4
  -4   0  21-19.6419 55.8297   4
  -4   0  20 1269.98 216.187   4
  -4   0  19 58.6425 69.7469   4
  -4   0  18 10064.4 570.853   4
  -4   0  17 69.6205 71.0578   3
  -4   0  17 70.1714 81.0800   4
  -4   0  16 1428.01 210.842   4
  -4   0  16 1538.52 210.151   3
  -4   0  15 104.686 87.3225   4
  -4   0  15 35.7725 83.9844   3
  -4   0  14 35496.8 954.137   4
  -4   0  14 34648.8 947.404   3
  -4   0  13 66.5760 77.9799   4
  -4   0  13-51.4974 51.9086   3
  -4   0  12 3080.37 270.253   3
  -4   0  12 3939.33 305.554   4
  -4   0  11 93.1479 70.1609   3
  -4   0  10 87519.2 1363.01   3
  -4   0   9-34.0652 43.7881   3
  -4   0   8 565.606 115.375   3
  -4   0   7 27.3070 60.3178   3
  -4   0   6 34839.6 759.366   3
  -4   0   6 32646.8 615.883   5
  -4   0   5-24.1069 12.1612   2
  -4   0   5-16.6244 33.4514   5
  -4   0   4 63.8712 24.2596   2
  -4   0   4-2.53037 30.5234   5
  -4   0   3-9.73170 27.8948   5
  -4   0   3 22.3294 25.3813   2
   4   0  -3 92.1363 52.0148   1
  -4   0   2 45486.4 765.564   5
   4   0  -2 45005.1 687.149   1
   4   0  -1-11.8774 26.1170   1
  -4   0   1 30.8723 34.3682   1
  -4   0   1 66.3302 43.9792   5
   4   0   0 22855.3 462.590   1
  -4   0   0 23052.1 565.651   5
  -4   0   0 22426.0 457.470   1
  -4   0  -1 73.2983 52.6349   5
   4   0   1-16.3614 24.2970   1
  -4   0  -1-29.1333 38.1418   1
   4   0   2 16674.0 375.682   1
  -4   0  -2 17120.5 492.384   5
  -4   0  -2 16309.8 364.744   1
  -4   0  -3 17.0784 27.5142   1
  -4   0  -3 31.0728 45.3926   5
   4   0   3-9.53448 22.4942   1
  -4   0  -4 24.4185 28.2090   1
  -4   0  -4 41.1044 35.3016   5
   4   0   4 21.6775 30.4040   1
  -4   0  -5 36.6766 21.4416   4
  -4   0  -5 32.3633 58.4550   5
  -4   0  -5 54.9701 27.9202   1
   4   0   5-3.11957 19.0790   1
  -4   0  -6 12184.8 318.698   1
  -4   0  -6 12973.7 331.451   4
  -4   0  -6 13080.9 452.654   5
  -4   0  -7-12.8964 30.2537   1
  -4   0  -7 13.1817 34.3896   5
  -4   0  -7 6.53528 21.3982   4
  -4   0  -7 110.313 66.4419   2
  -4   0  -8 181.830 72.8762   5
  -4   0  -8 174.476 47.5050   1
  -4   0  -8 182.836 43.5467   4
  -4   0  -8 142.509 67.6151   2
  -4   0  -9-3.14631 30.6563   5
  -4   0  -9 7.26618 29.3716   1
  -4   0  -9 98.9469 83.7840   2
  -4   0  -9 24.9379 28.9881   4
  -4   0 -10 9907.36 407.745   5
  -4   0 -10 9658.18 319.228   1
  -4   0 -10 9536.63 323.808   4
  -4   0 -10 9452.12 469.127   2
  -4   0 -11 0.58836 25.7245   1
  -4   0 -11-58.2848 60.4164   2
  -4   0 -11 15.4342 28.5050   4
  -4   0 -12 7760.56 306.259   1
  -4   0 -12 7981.00 454.760   2
  -4   0 -12 7131.63 304.847   4
   4   0  13-15.7316 30.0087   4
  -4   0 -13-18.5618 32.8014   1
  -4   0 -13 19.5572 63.3196   2
  -4   0 -13-2.60623 32.7641   4
  -4   0 -14 1423.09 110.561   3
   4   0  14 1316.54 138.042   4
  -4   0 -14 1221.87 135.976   1
  -4   0 -14 1146.17 189.156   2
  -4   0 -15 19.6189 23.6559   3
   4   0  15 22.1180 30.2719   4
  -4   0 -15-26.5036 28.3214   1
  -4   0 -15-11.1675 52.2729   2
   4   0  16 12387.5 451.749   4
  -4   0 -16 14036.0 654.716   2
  -4   0 -16 12368.9 455.362   1
   4   0  17 31.2271 43.5347   4
  -4   0 -17-37.6039 60.1104   2
  -4   0 -18 1037.18 199.927   2
   4   0  18 1064.04 140.979   4
  -4   0 -19-48.4177 60.2644   2
   4   0  19 11.9481 31.5971   4
  -4   0 -20 22969.6 919.171   2
  -4   0 -21 39.2375 54.3451   2
  -4   0 -22 970.154 200.674   2
  -4   0 -23-29.0550 65.4951   2
  -4   0 -24 4661.60 444.259   2
  -4  -1  24 1176.33 224.953   4
  -4   1  23 1988.73 298.137   4
  -4  -1  23 1265.10 230.235   4
  -4   1  22 759.983 184.912   4
  -4  -1  22 1117.45 215.189   4
  -4   1  21 435.544 130.069   4
  -4  -1  21 47.9548 53.6589   4
  -4  -1  20 6155.75 463.953   3
  -4   1  20 5495.66 446.999   4
  -4  -1  20 6087.97 469.030   4
  -4  -1  19 2618.69 300.051   3
  -4   1  19 2684.53 305.919   4
  -4  -1  19 2556.77 300.526   4
  -4  -1  18 63.7219 80.3263   4
  -4  -1  18 152.844 91.3351   3
  -4   1  18 7.75501 56.5547   4
  -4  -1  17-18.0235 72.0434   4
  -4  -1  17 78.6182 85.9985   3
  -4   1  17 63.4611 76.4937   4
  -4  -1  16 4834.59 367.238   3
  -4   1  16 4664.39 373.427   4
  -4  -1  16 5241.62 388.352   4
  -4  -1  15 3793.54 318.149   3
  -4   1  15 4153.98 342.741   4
  -4  -1  15 4198.72 342.166   4
   4  -1 -14 390.512 75.1420   5
  -4  -1  14 406.681 114.385   3
  -4   1  14 486.078 129.341   4
  -4  -1  13 871.528 155.443   3
   4  -1 -13 816.554 108.051   5
  -4   1  13 780.912 152.040   4
   4  -1 -12 17934.0 479.251   5
  -4   1  12 19125.5 678.054   3
  -4  -1  12 17817.7 640.524   3
  -4   1  12 18014.0 654.374   4
  -4   1  11 2206.14 227.204   3
  -4  -1  11 3014.78 259.945   3
  -4   1  11 3022.85 261.867   4
   4  -1 -11 2773.93 191.225   5
  -4   1  10 402.279 108.685   4
  -4   1  10 207.491 72.5683   3
  -4  -1  10 301.354 54.2976   5
  -4  -1  10 257.006 29.5577   2
   4  -1 -10 270.996 67.4102   5
  -4  -1  10 343.476 97.1022   3
  -4  -1   9 9315.60 308.469   5
  -4   1   9 8294.51 415.558   3
   4  -1  -9 9038.81 345.973   5
  -4  -1   9 8834.69 168.125   2
  -4   1   9 10544.9 451.658   4
  -4   1   8 18877.2 601.940   3
   4  -1  -8 18165.3 493.027   5
  -4   1   8 19893.6 601.841   4
  -4  -1   8 18570.1 452.952   5
   4  -1  -7 456.471 87.0641   5
  -4  -1   7 82.8476 38.6584   5
  -4   1   7 163.863 75.2631   3
  -4   1   6 515.398 99.1895   3
   4  -1  -6 726.580 110.002   5
  -4  -1   6 701.939 93.9897   5
   4  -1  -5 29378.8 639.934   5
  -4   1   5 31792.2 706.927   3
  -4  -1   5 30505.6 608.335   5
  -4   1   4 50557.3 869.892   3
   4  -1  -4 46748.5 801.975   5
  -4  -1   4 48172.4 789.118   1
   4  -1  -3 434.157 75.1514   1
  -4  -1   3 333.303 68.5189   1
  -4   1   3 482.751 86.4362   3
  -4   1   2 3629.65 216.571   3
   4  -1  -2 3208.89 179.111   1
  -4  -1   2 3507.91 201.441   1
  -4   1   1 18646.4 469.554   3
   4  -1  -1 18754.3 412.945   1
  -4  -1   1 20206.8 475.968   1
  -4   1   0 79800.2 916.170   3
   4   1   0 80973.7 940.957   1
  -4   1   0 81556.0 907.942   2
   4  -1   0 80686.5 815.228   1
  -4  -1   0 84657.9 942.552   1
  -4  -1  -1 839.310 100.478   1
  -4   1  -1 806.139 107.803   5
  -4   1  -1 891.205 95.0004   3
  -4   1  -1 849.330 107.376   2
   4   1   1 847.302 100.448   1
   4  -1   1 759.357 77.2749   1
  -4  -1  -2 2954.78 174.274   1
   4  -1   2 2830.21 138.885   1
  -4   1  -2 2759.53 155.269   3
  -4   1  -2 2578.47 187.493   2
   4   1   2 3015.38 180.773   1
  -4   1  -2 2759.18 199.143   5
  -4  -1  -3 8186.96 287.751   1
   4  -1   3 7316.75 216.800   1
  -4   1  -3 7399.27 234.206   3
   4   1   3 7741.23 292.092   1
  -4   1  -3 7711.85 328.795   2
  -4   1  -3 7456.59 218.898   1
  -4   1  -3 8110.77 345.020   5
  -4  -1  -4 10265.6 324.435   1
  -4   1  -4 9879.81 248.999   3
  -4   1  -4 10268.9 393.276   5
   4  -1   4 10021.9 247.500   1
   4   1   4 10019.2 331.566   1
  -4   1  -4 9735.14 390.516   2
  -4   1  -4 10020.9 242.982   1
  -4   1  -5 843.428 70.0369   3
  -4   1  -5 844.360 67.8376   4
   4  -1   5 961.136 75.8668   1
   4   1   5 896.884 105.634   1
  -4   1  -5 876.265 129.290   2
  -4   1  -5 899.309 122.505   5
  -4  -1  -5 1045.61 108.173   4
  -4   1  -5 903.367 74.6300   1
  -4  -1  -5 846.176 98.2779   1
  -4   1  -6 5037.24 168.755   1
  -4   1  -6 4933.07 144.013   3
  -4   1  -6 5167.46 277.201   5
  -4  -1  -6 5482.57 247.331   4
  -4   1  -6 5394.59 166.165   4
  -4   1  -6 4995.32 304.936   2
  -4  -1  -6 5063.27 234.797   1
  -4   1  -7 7240.77 202.254   1
  -4   1  -7 6533.88 143.411   3
  -4   1  -7 7141.10 201.081   4
  -4  -1  -7 7341.93 292.513   4
  -4   1  -7 6377.79 352.272   2
  -4   1  -7 7180.23 333.546   5
  -4  -1  -7 7203.18 286.581   1
  -4   1  -8 910.992 76.5838   1
  -4   1  -8 938.410 76.0758   4
  -4   1  -8 906.849 143.780   2
  -4  -1  -8 943.938 106.817   4
  -4  -1  -8 954.168 109.855   1
  -4   1  -8 1097.97 128.904   5
  -4   1  -9 2045.54 183.060   5
  -4  -1  -9 2252.84 168.943   1
  -4  -1  -9 2343.56 174.881   4
  -4   1  -9 1865.04 205.179   2
  -4   1  -9 2165.73 122.693   4
  -4   1  -9 2368.27 124.843   1
  -4   1 -10 9066.49 259.805   1
  -4   1 -10 9199.82 459.714   2
  -4  -1 -10 10007.5 375.295   4
  -4   1 -10 9922.90 278.263   4
  -4  -1 -10 9472.99 359.332   1
  -4   1 -10 9703.41 396.204   5
  -4  -1 -11 19517.5 525.715   1
  -4   1 -11 19539.5 396.881   1
  -4   1 -11 19702.1 693.463   2
  -4   1 -11 19579.5 416.396   4
  -4   1 -12 1978.77 140.864   4
  -4   1 -12 1887.52 131.490   1
  -4   1 -12 1749.54 221.658   2
  -4  -1 -12 1719.97 160.458   1
  -4   1 -13-15.9711 23.2282   1
   4   1  13 36.3568 35.7744   4
  -4  -1 -13-43.1772 41.6762   1
  -4   1 -13-61.8964 75.2908   2
  -4   1 -13 60.1727 38.5468   4
  -4  -1 -14 4116.76 271.245   1
   4  -1  14 4255.70 217.739   4
   4   1  14 4265.99 270.391   4
  -4   1 -14 4440.63 352.793   2
  -4   1 -14 4255.01 216.432   1
  -4   1 -14 4573.58 238.253   4
   4   1  15 8484.91 393.865   4
   4  -1  15 8270.04 314.080   4
  -4   1 -15 8589.55 503.808   2
  -4   1 -15 8712.58 324.840   1
  -4  -1 -15 8425.09 398.493   1
  -4  -1 -15 9260.06 534.702   2
  -4   1 -15 8102.92 330.737   4
  -4  -1 -16 1218.69 158.349   1
   4  -1  16 1366.56 134.716   4
  -4   1 -16 1558.92 145.784   1
  -4   1 -16 1566.82 217.974   2
   4   1  16 1256.11 159.647   4
  -4  -1 -16 1472.68 226.911   2
  -4   1 -17 303.970 101.520   2
   4   1  17 206.931 75.9251   4
   4  -1  17 246.095 60.5565   4
  -4   1 -17 302.388 71.2285   1
  -4  -1 -17 283.926 128.246   2
   4   1  18 1476.42 184.475   4
  -4   1 -18 1614.11 158.858   1
  -4   1 -18 1780.45 246.949   2
  -4  -1 -18 1701.42 246.553   2
   4   1  19 4268.92 315.144   4
  -4   1 -19 4029.93 377.934   2
  -4  -1 -19 4003.12 387.116   2
  -4   1 -20-21.7492 80.6148   2
   4   1  20 55.0300 42.4808   4
  -4  -1 -20-101.571 100.191   2
   4   1  21 2172.23 238.478   4
  -4  -1 -21 2403.92 311.510   2
  -4   1 -21 2145.28 288.300   2
  -4  -1 -22 2860.69 343.020   2
  -4  -1 -23 517.897 148.647   2
  -4  -1 -24 140.579 90.6876   2
  -4  -2  24-70.6109 86.8950   4
  -4  -2  23 177.248 102.170   4
  -4  -2  22 513.169 139.744   3
  -4   2  22 712.007 179.075   4
  -4  -2  22 697.407 177.721   4
  -4  -2  21 3189.18 340.362   3
  -4   2  21 2742.40 327.540   4
  -4  -2  21 3263.45 352.999   4
  -4  -2  20 194.564 115.193   4
  -4  -2  20-18.7715 88.0973   3
  -4   2  20 2.97315 55.0943   4
  -4  -2  19 43.3958 57.6449   4
  -4  -2  19 26.1542 56.0010   3
  -4   2  19-62.4892 72.3833   4
  -4  -2  18 1544.35 229.988   4
  -4  -2  18 1451.14 213.753   3
  -4   2  18 1292.98 219.535   4
  -4  -2  17 2451.45 278.170   3
  -4   2  17 2911.78 305.341   4
  -4  -2  17 3013.14 310.057   4
   4  -2 -17 2646.44 199.387   5
   4  -2 -16-12.1013 30.5105   5
  -4  -2  16-54.7171 73.3078   3
  -4   2  16-65.4651 85.1346   4
   4  -2 -15 450.891 87.5220   5
  -4  -2  15 467.066 118.442   3
  -4   2  15 524.940 120.013   4
  -4  -2  14 1871.12 226.458   3
   4  -2 -14 1602.87 162.069   5
  -4   2  14 1548.82 207.900   4
  -4  -2  13 2518.15 250.682   3
   4  -2 -13 2298.28 190.033   5
  -4  -2  13 2416.64 145.349   2
   4  -2 -13 2272.88 82.3169   2
  -4   2  13 1968.30 219.835   4
  -4  -2  12 434.513 63.9396   5
  -4  -2  12 386.296 56.3588   2
   4  -2 -12 365.340 80.6061   5
  -4   2  12 312.813 85.1093   4
   4  -2 -11 0.08203 48.7373   5
  -4  -2  11 57.5559 33.0373   5
  -4   2  11-101.568 76.3405   4
  -4   2  10 6918.03 392.534   4
  -4  -2  10 6578.58 267.674   5
   4  -2 -10 6502.49 321.167   5
  -4   2   9 5258.79 326.529   4
  -4   2   8 1727.22 183.723   4
  -4   2   7 5291.38 300.844   4
  -4   2   6 3312.39 231.755   4
  -4  -2   6 3144.35 226.793   1
   4  -2  -5 3680.71 251.963   3
   4  -2  -5 3405.87 163.252   2
  -4   2   5 3491.89 230.832   4
  -4  -2   5 3548.19 235.003   1
   4  -2  -4 1284.91 146.904   3
   4  -2  -4 1273.11 141.442   5
  -4   2   4 1300.99 134.342   4
   4  -2  -4 1490.01 114.453   2
  -4  -2   4 1396.18 143.015   1
   4  -2  -3 21652.3 567.222   3
   4  -2  -3 21966.8 457.141   2
  -4   2   3 21979.9 520.147   4
  -4  -2   3 20820.4 535.931   1
   4  -2  -2 11588.8 400.901   3
   4  -2  -2 11962.7 356.280   2
  -4   2   2 11808.7 360.306   4
  -4  -2   2 11614.7 387.882   1
   4  -2  -1 7835.33 313.906   3
  -4   2   1 7419.15 272.342   4
   4  -2  -1 7870.11 300.396   2
  -4  -2   1 7468.77 311.662   1
  -4  -2   0 3685.01 218.905   1
   4  -2   0 3803.06 221.241   2
  -4   2   0 3292.68 176.293   4
   4  -2   0 3392.60 165.499   1
  -4  -2  -1 136828. 1295.21   1
   4  -2   1 132837. 1353.04   2
   4  -2   1 128351. 950.279   1
  -4  -2  -2 3252.61 204.595   1
   4  -2   2 3213.24 219.195   2
   4  -2   2 3115.69 138.916   1
   4  -2   3 1236.25 78.4460   1
  -4  -2  -3 1378.04 138.623   1
   4   2   3 1192.41 126.176   1
   4  -2   3 1516.90 159.296   2
   4  -2   4 116.574 52.1579   5
   4   2   4 89.5026 39.7815   1
   4  -2   4 124.919 26.2134   1
  -4  -2  -4 104.232 49.3361   1
  -4  -2  -5 69090.8 950.712   1
   4  -2   5 66123.8 1043.80   5
  -4  -2  -5 66885.9 943.934   4
   4  -2   5 64246.6 443.974   1
  -4  -2  -6 96.0450 50.2378   1
   4  -2   6 136.895 65.4799   5
  -4  -2  -6 138.432 49.3821   4
  -4  -2  -7 7520.23 329.697   1
   4  -2   7 7565.32 356.616   5
   4  -2   8 85.2149 58.5816   5
  -4  -2  -8 22.2051 37.3735   1
  -4  -2  -9 56589.1 934.692   1
  -4   2  -9 50675.4 339.855   1
  -4   2 -10 2264.20 81.4962   1
  -4  -2 -10 2040.47 184.183   1
  -4   2 -11 5571.64 145.432   1
  -4  -2 -11 5595.57 310.100   1
  -4  -2 -12 1222.16 144.596   1
  -4   2 -12 1464.21 82.7989   1
  -4  -2 -13 7930.73 392.823   1
  -4   2 -13 7449.88 206.560   1
  -4  -2 -14 574.411 115.688   1
  -4   2 -14 826.687 76.6222   1
   4   2  14 787.525 131.460   4
  -4  -2 -15 790.570 137.599   1
   4   2  15 912.140 146.055   4
  -4   2 -15 962.713 88.3997   1
  -4   2 -16-4.52790 19.8211   1
   4   2  16 63.2427 48.3619   4
  -4  -2 -17 2953.62 268.938   1
   4   2  17 2725.91 255.018   4
   4   2  18 565.719 122.195   4
  -4  -2 -18 685.885 140.129   1
  -4  -2 -19 441.450 111.576   1
   4   2  19 525.391 117.948   4
  -4  -2 -19 411.899 119.405   2
   4   2  20 476.477 119.179   4
  -4  -2 -20 296.769 124.489   2
   4   2  21 3009.68 297.759   4
  -4  -2 -21 3557.80 378.831   2
  -4  -2 -22 723.606 161.831   1
   4   2  22 689.875 150.666   4
  -4  -2 -22 765.437 183.915   2
   4   2  23 165.024 77.8644   4
  -4  -2 -23 43.7066 68.7882   2
  -4  -2 -23-77.8227 79.1404   1
  -4  -2 -24 599.748 142.922   1
  -4  -2 -24 791.284 192.066   2
  -4  -3  23 2005.48 287.831   4
  -4  -3  22 368.680 129.836   4
  -4  -3  22 24.5149 69.6054   3
  -4  -3  21 926.292 199.444   4
  -4  -3  21 1020.47 200.587   3
  -4   3  21 1056.20 213.441   4
  -4  -3  20 718.108 173.706   4
  -4  -3  20 608.745 154.759   3
  -4   3  20 407.970 128.233   4
  -4  -3  19 4215.38 378.836   3
  -4   3  19 4349.08 405.220   4
  -4  -3  19 4586.53 403.166   4
   4  -3 -18 14.6107 45.4805   5
  -4  -3  18 74.2025 63.4935   3
  -4   3  18 11.1133 60.3478   4
  -4  -3  17 749.242 153.642   3
  -4   3  17 718.820 162.217   4
  -4  -3  16 211.240 103.910   3
  -4   3  16 9.59025 63.7814   4
  -4   3  15 2879.07 300.906   4
  -4   3  14 37.4895 58.8431   4
  -4   3  13 1145.37 181.029   4
  -4   3  12 306.978 103.201   4
  -4   3  11 3935.79 310.676   4
  -4   3  10 185.739 66.1157   4
  -4   3   9 8205.06 418.453   4
  -4  -3   8 306.265 89.0982   1
  -4   3   8 278.569 86.7480   4
  -4  -3   7 1043.65 142.042   1
  -4   3   7 1092.63 146.404   4
  -4  -3   6 1323.30 151.064   1
  -4   3   6 1269.33 146.885   4
  -4   3   5 13145.6 451.481   4
  -4  -3   5 12730.0 457.725   1
  -4   3   4 18734.8 511.234   4
  -4  -3   4 18703.1 545.884   1
  -4  -3   3 859.616 125.403   1
   4  -3  -3 974.832 130.515   3
  -4   3   3 937.900 115.093   4
  -4  -3   2 1634.89 161.674   1
   4  -3  -2 1708.11 165.984   3
  -4   3   2 1634.28 138.749   4
  -4  -3   1 22492.7 578.481   1
   4  -3  -1 21878.6 563.073   3
  -4   3   1 21893.9 471.099   4
  -4  -3   0 4293.93 254.964   1
   4  -3   0 4849.09 254.059   3
  -4   3   0 4410.92 195.753   4
   4  -3   1 2559.70 174.947   3
  -4  -3  -1 2475.14 196.721   1
   4  -3   1 2920.64 218.667   2
  -4   3  -1 2806.79 141.473   4
   4  -3   2 618.205 82.6689   3
  -4   3  -2 665.211 60.3813   4
  -4  -3  -2 618.450 99.7925   1
   4  -3   3 16787.8 399.271   3
  -4  -3  -3 16844.0 509.768   1
   4  -3   3 16275.8 546.831   5
  -4   3  -3 16112.4 249.923   4
   4  -3   3 16231.8 271.841   1
   4  -3   4 5500.19 125.636   1
   4  -3   4 6133.09 222.439   3
  -4  -3  -4 5898.47 303.819   1
   4  -3   4 5928.73 337.468   5
   4  -3   5 409.540 94.5227   5
  -4  -3  -5 518.827 95.2033   1
   4  -3   5 456.185 57.6474   3
   4  -3   6 8583.56 392.803   5
  -4  -3  -6 8666.18 375.612   1
  -4  -3  -7 20456.6 587.578   1
   4  -3   7 19743.7 601.835   5
  -4  -3  -8 2128.33 199.153   1
   4  -3   8 2165.57 201.047   5
  -4  -3  -9 210.780 75.7727   1
   4  -3   9 169.974 71.5554   5
  -4  -3 -10 416.404 89.5291   1
   4  -3  10 510.313 116.445   5
  -4  -3 -11 21099.8 650.168   1
   4  -3  11 20548.7 628.458   5
  -4  -3 -12 556.650 110.019   1
   4  -3  12 696.741 122.557   5
  -4  -3 -13 459.581 102.728   1
  -4  -3 -14 790.768 141.758   1
   4   3  15 17655.4 663.144   4
  -4  -3 -15 17604.9 661.819   1
  -4  -3 -16 568.463 129.905   1
   4   3  16 597.291 127.870   4
  -4  -3 -17 942.246 164.697   1
   4   3  17 769.971 146.348   4
  -4  -3 -18 20.0952 51.1841   1
   4   3  18-1.21864 60.1815   4
   4   3  19 7346.15 473.482   4
  -4  -3 -19 8288.04 501.865   1
  -4  -3 -20 127.460 93.7511   1
   4   3  20 5.00292 41.1569   4
   4   3  21 404.918 116.502   4
  -4  -3 -21 501.469 138.265   1
  -4  -3 -22 14.6250 55.0358   1
   4   3  22-18.8453 57.3840   4
  -4  -3 -22 59.5740 100.862   2
   4   3  23 87.6326 55.4674   4
  -4  -3 -23 594.324 172.122   2
  -4  -3 -23 384.387 127.953   1
  -4  -3 -24 578.354 152.773   1
   4   3  24 368.296 132.842   4
  -4  -4  23 162.927 88.7013   4
  -4  -4  22 525.398 155.380   4
  -4  -4  21 1883.61 274.073   4
  -4  -4  21 1710.43 256.916   3
  -4  -4  20 947.616 202.420   4
  -4  -4  20 1048.65 196.185   3
  -4   4  20 714.545 175.261   4
  -4   4  19 58.7334 72.2461   4
  -4  -4  19 22.2601 54.4451   3
  -4  -4  18 3523.36 347.284   3
  -4   4  18 3183.09 348.331   4
  -4   4  17 946.651 190.452   4
  -4   4  16 1446.18 223.459   4
  -4   4  15 331.028 114.616   4
  -4   4  14 13934.6 649.678   4
  -4   4  13 2154.43 254.848   4
  -4   4  12 352.862 102.863   4
  -4   4  11 2472.00 253.997   4
  -4   4  10 13161.0 558.356   4
  -4  -4   9 236.151 74.9258   1
  -4   4   9 374.288 102.535   4
  -4  -4   8 135.941 51.6723   1
  -4   4   8 203.581 71.6123   4
  -4  -4   7 286.633 86.3861   1
  -4   4   7 375.727 94.5596   4
  -4   4   6 16551.2 544.343   4
  -4  -4   6 16077.5 556.801   1
  -4   4   5 134.729 59.4903   4
  -4  -4   5 164.591 64.3482   1
  -4   4   4 3627.89 237.094   4
  -4  -4   4 3501.02 253.432   1
  -4   4   3 4900.53 259.958   4
  -4  -4   3 4738.18 291.498   1
  -4  -4   2 5642.85 315.044   1
  -4   4   2 5737.11 265.261   4
   4  -4  -1 29.9943 30.8662   3
  -4  -4   1-19.1555 39.4293   1
  -4   4   1 26.5781 27.7827   4
   4  -4   0 454.319 90.5331   3
  -4  -4   0 262.822 72.8928   1
  -4   4   0 383.448 63.1624   4
   4  -4   1 4608.38 263.268   3
  -4  -4  -1 5021.91 300.125   1
  -4   4  -1 4976.52 197.635   4
   4  -4   2 1801.23 158.202   3
  -4  -4  -2 1552.74 174.203   1
  -4   4  -2 1919.00 111.685   4
   4  -4   3 545.751 87.4122   3
  -4   4  -3 524.066 50.1905   4
  -4  -4  -3 449.166 92.3435   1
  -4  -4  -4 564.674 106.954   1
   4  -4   4 572.718 84.1136   3
   4  -4   4 621.756 48.1417   1
   4  -4   4 652.337 48.7774   1
   4  -4   5 20276.2 446.732   3
  -4  -4  -5 18560.3 594.513   1
   4  -4   6 335.236 56.1475   3
  -4  -4  -6 311.205 80.4657   1
   4  -4   7 19.9119 13.6603   3
   4  -4   7-3.12308 62.7386   5
  -4  -4  -7 48.4960 53.1471   1
   4  -4   8 1095.13 72.5194   3
   4  -4   8 931.154 137.601   5
  -4  -4  -8 1014.54 157.510   1
   4  -4   9 8522.16 424.561   5
  -4  -4  -9 8897.35 442.279   1
   4  -4  10 4610.69 312.128   5
  -4  -4 -10 4225.96 309.497   1
  -4  -4 -11 89.9947 41.8548   1
   4  -4  11 51.8129 54.4012   5
   4  -4  12 305.489 82.9713   5
  -4  -4 -12 185.947 79.7577   1
  -4  -4 -13 7326.12 431.735   1
   4  -4  13 7203.10 395.065   5
  -4  -4 -14 909.613 166.820   1
   4  -4  14 1071.27 152.173   5
  -4  -4 -15 62.7432 68.7298   1
  -4  -4 -16 6916.18 453.285   1
  -4  -4 -17 2843.77 304.856   1
  -4  -4 -18 83.3435 48.7499   1
   4   4  19 247.831 105.013   4
  -4  -4 -19 86.0907 50.1067   1
   4   4  20 3614.51 358.610   4
  -4  -4 -20 3588.79 356.838   1
   4   4  21 366.916 124.483   4
  -4  -4 -21 435.675 131.942   1
   4   4  22 662.906 161.866   4
  -4  -4 -22 1287.93 228.795   1
  -4  -5  20 941.012 192.736   3
  -4  -5  19 20.6553 59.5062   3
  -4   5  19 83.8298 82.0024   4
  -4   5  18 271.204 120.750   4
  -4   5  17 359.155 126.110   4
  -4   5  16 4847.99 421.105   4
  -4   5  15 160.492 85.3515   4
  -4   5  14 7.30430 63.6567   4
  -4   5  13 537.426 141.345   4
  -4   5  12 3959.00 342.166   4
  -4   5  11-22.9954 66.4134   4
  -4  -5  10 731.324 134.813   1
  -4   5  10 722.331 143.413   4
  -4  -5   9 61.9704 64.0109   1
  -4   5   9-0.12707 57.7662   4
  -4   5   8 11628.2 513.421   4
  -4  -5   8 11589.1 506.400   1
  -4   5   7 554.316 114.525   4
  -4  -5   7 471.565 109.092   1
  -4   5   6 692.574 123.029   4
  -4  -5   6 642.559 126.736   1
  -4   5   5 2772.78 227.427   4
  -4  -5   5 2721.96 239.905   1
  -4   5   4 11919.0 444.860   4
  -4  -5   4 11476.2 480.589   1
  -4  -5   3 1411.88 177.089   1
  -4   5   3 1163.98 136.739   4
   4  -5  -2 859.571 121.009   4
  -4  -5   2 606.533 116.170   1
  -4   5   2 938.061 116.010   4
   4  -5  -1 197.041 61.5491   4
  -4  -5   1 194.513 81.8389   1
  -4   5   1 153.199 48.1734   4
  -4  -5   0 16022.8 571.175   1
  -4   5   0 16647.8 425.124   4
   4  -5   0 16034.6 459.159   4
  -4   5  -1 77.1363 34.1469   4
  -4  -5  -1 101.803 48.1415   1
  -4   5  -2 613.202 71.7254   4
  -4  -5  -2 521.233 114.366   1
  -4  -5  -3 5274.29 336.005   1
   4  -5   3 5598.86 197.755   1
   4  -5   4 4553.75 155.161   1
  -4  -5  -4 4093.76 294.515   1
   4  -5   5 15.0019 8.30848   1
  -4  -5  -5 65.2138 45.8565   1
  -4  -5  -6 5674.38 356.443   1
  -4  -5  -7 3263.49 277.873   1
  -4  -5  -8 84.5388 67.4609   1
   4  -5   9 231.470 81.5596   5
  -4  -5  -9 319.919 98.9592   1
  -4  -5 -10 5582.41 381.837   1
   4  -5  10 4869.56 350.436   5
  -4  -5 -11 629.041 140.779   1
   4  -5  11 934.065 151.721   5
   4  -5  12 1007.17 155.032   5
  -4  -5 -12 1013.12 167.383   1
   4  -5  13 5.10873 43.4741   5
  -4  -5 -13 73.5219 85.2505   1
  -4  -5 -14 1491.09 213.448   1
   4  -5  14 1187.60 171.392   5
   4  -5  15 169.683 78.1981   5
  -4  -5 -15 108.422 58.2032   1
  -4  -5 -16 411.613 120.952   1
  -4  -5 -17 870.256 177.200   1
  -4  -5 -18 2016.76 270.259   1
  -4  -5 -19 51.9890 74.0753   1
  -4   6  17 217.262 115.222   4
  -4   6  16 216.708 106.391   4
  -4   6  15 401.588 138.720   4
  -4   6  14 5443.91 436.273   4
  -4   6  13-24.3449 64.5957   4
  -4   6  12 47.9251 55.6372   4
  -4  -6  11 136.896 80.7959   1
  -4   6  11 157.999 73.2691   4
  -4   6  10 8413.55 481.519   4
  -4  -6  10 8359.35 471.607   1
  -4  -6   9 659.096 133.545   1
  -4   6   9 423.007 105.646   4
  -4   6   8 486.431 111.990   4
  -4  -6   8 542.751 118.861   1
  -4   6   7 302.732 85.2225   4
  -4  -6   7 306.293 100.596   1
  -4   6   6 6634.62 378.539   4
  -4  -6   6 6224.71 390.808   1
  -4   6   5 2022.71 202.201   4
  -4  -6   5 1843.28 213.833   1
  -4  -6   4 269.232 91.1944   1
  -4   6   4 304.345 80.3402   4
  -4  -6   3 3735.71 299.542   1
  -4   6   3 3462.54 244.812   4
  -4  -6   2 4220.45 315.754   1
  -4   6   2 4502.57 268.096   4
  -4  -6   1 608.223 122.538   1
  -4   6   1 735.931 107.340   4
  -4  -6   0 212.732 76.4359   1
  -4   6   0 299.200 66.9955   4
  -4  -6  -1 3467.27 286.974   1
  -4  -6  -2 3535.28 289.879   1
   4  -6   2 3747.08 199.466   1
  -4  -6  -3 12.7356 52.7425   1
   4  -6   3 3.71146 23.0974   1
  -4  -6  -4 1603.14 207.210   1
  -4  -6  -5 10350.6 511.146   1
  -4  -6  -6 4303.97 338.642   1
  -4  -6  -7 2508.82 260.817   1
  -4  -6  -8 78.5720 56.8573   1
  -4  -6  -9 1574.76 214.290   1
  -4  -6 -10 34.4293 52.2628   1
   4  -6  11 510.541 133.326   5
  -4  -6 -11 431.631 128.163   1
  -4  -6 -12 1333.27 211.936   1
   4  -6  12 1164.69 193.187   5
  -4  -6 -13 95.9889 69.8181   1
   4  -6  13 131.529 80.2912   5
  -4  -6 -14 111.489 86.3955   1
   4  -6  14 25.0325 55.1153   5
  -4  -6 -15 231.594 89.3637   1
  -4  -6 -16 692.720 167.109   1
  -4  -6 -17 5.19841 54.0880   1
  -4   7  15 1817.40 266.001   4
  -4   7  14 461.409 140.299   4
  -4   7  13 296.717 97.5428   4
  -4   7  12 3498.33 342.516   4
  -4  -7  11 54.5370 66.2941   1
  -4   7  11 135.083 90.8670   4
  -4  -7  10 265.864 101.172   1
  -4   7  10 85.8605 64.0631   4
  -4   7   9 3060.84 297.886   4
  -4  -7   9 2909.56 290.977   1
  -4   7   8 3989.72 327.653   4
  -4  -7   8 3838.13 329.311   1
  -4   7   7 94.2745 52.1910   4
  -4  -7   7 323.050 108.544   1
  -4   7   6-19.1517 47.8042   4
  -4  -7   6-76.0139 75.6462   1
  -4   7   5 2272.77 229.383   4
  -4  -7   5 2250.48 247.365   1
  -4  -7   4 1236.37 181.480   1
  -4   7   4 1286.12 168.202   4
  -4  -7   3 287.818 94.7008   1
  -4   7   3 447.038 98.7436   4
  -4  -7   2-4.17140 58.4979   1
  -4   7   2-0.18525 33.7567   4
  -4  -7   1 1753.35 217.367   1
  -4  -7   0-9.61777 64.2054   1
  -4  -7  -1 301.553 89.6564   1
  -4  -7  -2 262.457 98.1123   1
  -4  -7  -3 2099.29 242.858   1
  -4  -7  -4 2200.46 253.006   1
  -4  -7  -5 43.2651 47.0033   1
  -4  -7  -6 304.513 121.657   1
  -4  -7  -7 3772.76 342.145   1
  -4  -7  -8 756.575 158.300   1
  -4  -7  -9 44.4545 72.2329   1
  -4  -7 -10 127.210 89.5018   1
  -4  -7 -11 2729.18 305.973   1
   4  -7  12 808.415 172.594   5
  -4  -7 -12 646.916 162.539   1
   4  -7  13 320.286 113.020   5
  -4  -7 -13-28.8403 79.8554   1
  -4   8  12 2.30679 57.6246   4
  -4  -8  11 151.218 84.7598   1
  -4   8  11 206.891 92.5342   4
  -4  -8  10 755.352 166.867   1
  -4   8  10 849.355 168.605   4
  -4   8   9 104.701 70.2116   4
  -4  -8   9 146.213 82.0937   1
  -4   8   8 14.8264 47.3839   4
  -4  -8   8-97.4656 56.3874   1
  -4   8   7 1119.49 182.893   4
  -4  -8   7 1141.49 196.866   1
  -4   8   6 28.9939 34.8011   4
  -4  -8   6-2.58641 45.2891   1
  -4  -8   5-116.766 81.1476   1
  -4   8   5 75.6952 58.7899   4
  -4  -8   4 687.827 151.069   1
  -4   8   4 718.509 138.448   4
  -4  -8   3 1290.12 200.246   1
  -4  -8   2 483.382 126.268   1
  -4  -8   1 2.52792 50.5244   1
  -4  -8   0 44.2606 50.8685   1
  -4  -8  -1 2639.51 285.219   1
  -4  -8  -2 1034.40 189.436   1
  -4  -8  -3 7.34332 58.1879   1
  -4  -8  -4 182.898 92.0672   1
  -4  -8  -5 6130.56 449.401   1
  -4  -8  -6 182.554 99.4606   1
  -4  -8  -7 3.41204 51.1646   1
  -4  -8  -8 416.225 134.354   1
  -4  -8  -9 1938.50 268.829   1
  -4   9  10-124.430 93.8788   4
  -4   9   9-96.3684 59.2985   4
  -4   9   8 877.839 172.890   4
  -4  -9   8 605.392 148.739   1
  -4   9   7 171.222 80.1442   4
  -4  -9   7 81.1494 62.1887   1
  -4  -9   6 304.752 117.532   1
  -4  -9   5 200.992 102.359   1
  -4  -9   4 382.616 122.613   1
  -4  -9   3 129.984 79.9827   1
  -4  -9   2 35.3632 68.3693   1
  -4  -9   1 472.082 122.033   1
  -4  -9   0 706.929 160.821   1
  -4  -9  -1 330.172 124.693   1
  -4  -9  -2 282.646 104.766   1
  -4  -9  -3 3738.59 365.989   1
  -5   0  22-48.9044 69.2187   4
  -5   0  21 691.057 176.994   4
  -5   0  20 82.4379 61.7245   4
  -5   0  19 1288.36 218.158   4
  -5   0  18 24.3789 75.0942   3
  -5   0  18 90.3402 80.8848   4
  -5   0  17 2446.90 292.542   3
  -5   0  17 2191.94 276.678   4
  -5   0  16-2.68474 63.0154   4
  -5   0  16-132.038 91.7826   3
  -5   0  15 8846.15 519.050   3
  -5   0  15 9160.70 526.884   4
  -5   0  14 28.4089 48.6640   4
  -5   0  14 72.3352 82.1523   3
  -5   0  13 2472.24 259.243   3
  -5   0  13 2438.84 264.586   4
  -5   0  12 15.5009 55.2545   3
  -5   0  11 23012.5 769.003   3
  -5   0  10-14.5805 63.1065   3
  -5   0   9 168.935 69.4593   3
  -5   0   8-54.6548 56.9868   3
  -5   0   7 39392.9 907.795   3
  -5   0   6-22.8673 42.0149   5
  -5   0   6 8.61292 54.2698   3
  -5   0   5 4490.90 293.373   3
  -5   0   5 3576.74 232.318   5
  -5   0   5 4150.20 155.639   2
  -5   0   4 57.6301 40.5292   5
  -5   0   4 22.0176 29.5658   2
  -5   0   3 22447.2 600.439   5
  -5   0   3 22442.4 457.128   2
   5   0  -3 21682.5 546.056   1
   5   0  -2 52.3263 33.5110   1
  -5   0   2 5.84792 29.1609   2
  -5   0   2 9.82341 32.7046   5
   5   0  -1 7291.96 298.871   1
  -5   0   1 7376.04 349.959   5
  -5   0   1 7451.05 302.349   2
  -5   0   1 7532.86 304.982   1
   5   0   0-41.7157 42.0272   1
  -5   0   0 0.24734 42.9987   1
  -5   0   0 9.53446 56.1122   2
   5   0   1 68790.7 881.009   1
  -5   0  -1 66249.8 997.997   2
  -5   0  -1 71464.8 891.718   1
  -5   0  -2 45.2145 69.2340   2
   5   0   2-43.1867 41.0298   1
  -5   0  -2-24.5719 51.7281   1
   5   0   3 26784.9 535.765   1
  -5   0  -3 25614.4 672.550   2
  -5   0  -3 27650.0 532.717   1
  -5   0  -4-24.3992 34.1473   1
   5   0   4-30.0326 30.8595   1
  -5   0  -4 119.844 75.8449   2
  -5   0  -5 11573.6 342.577   1
   5   0   5 10955.4 340.523   1
  -5   0  -5 10125.1 458.136   2
   5   0   6-2.64261 24.8598   1
  -5   0  -6 2.20953 25.3817   1
  -5   0  -6-18.1445 23.1877   4
  -5   0  -6-54.4314 65.9203   2
  -5   0  -7 1303.56 120.310   1
  -5   0  -7 1409.45 125.505   4
  -5   0  -7 1282.82 177.340   2
  -5   0  -8 34.5475 37.9370   1
  -5   0  -8 9.43666 22.1992   4
  -5   0  -8-37.4947 51.9580   2
  -5   0  -9 59382.1 813.235   1
  -5   0  -9 58375.4 806.343   4
  -5   0  -9 56990.3 1195.50   2
  -5   0 -10-39.9000 45.1133   1
  -5   0 -10 72.2087 77.6702   2
  -5   0 -10-12.2827 21.6436   4
  -5   0 -11 2124.32 163.415   4
  -5   0 -11 1890.29 153.840   1
  -5   0 -11 1826.48 222.121   2
  -5   0 -12 15.6848 35.7370   1
  -5   0 -12 77.2446 83.2606   2
  -5   0 -12-28.9505 36.9843   4
  -5   0 -13 8091.77 491.028   2
  -5   0 -13 7609.43 330.724   4
  -5   0 -13 7854.80 331.361   1
  -5   0 -14-16.9212 66.5045   2
  -5   0 -14-18.8926 26.7823   1
  -5   0 -15 3199.44 223.949   1
  -5   0 -15 3601.70 344.840   2
  -5   0 -16 72.4420 44.6544   1
  -5   0 -16-19.0386 80.3186   2
  -5   0 -17 603.304 110.816   1
  -5   0 -17 1248.64 211.707   2
  -5   0 -18-22.1526 35.3992   1
  -5   0 -18-16.8910 51.8717   2
  -5   0 -19 4418.15 293.095   1
  -5   0 -19 5231.05 451.520   2
  -5   0 -20-71.4886 93.3029   2
  -5   0 -21-109.562 93.5273   2
  -5   0 -22-123.242 95.0640   2
  -5   0 -23 1940.39 293.442   2
  -5   1  22 1418.51 242.255   4
  -5  -1  22 1518.59 257.495   4
  -5  -1  21 569.042 157.473   3
  -5   1  21 197.066 114.355   4
  -5  -1  21 422.591 133.996   4
  -5  -1  20 1736.61 260.233   3
  -5   1  20 1605.09 250.245   4
  -5  -1  20 1776.00 264.853   4
  -5  -1  19 143.060 114.333   4
  -5  -1  19 10.7381 58.9636   3
  -5   1  19-68.6210 87.1393   4
  -5  -1  18 821.548 176.918   4
  -5  -1  18 618.363 149.911   3
  -5   1  18 699.206 154.400   4
  -5  -1  17 901.319 188.144   4
  -5  -1  17 838.703 183.978   3
  -5   1  17 923.952 182.782   4
  -5  -1  16 1435.49 219.790   4
  -5  -1  16 1213.01 195.124   3
  -5   1  16 1471.53 218.172   4
  -5  -1  15 136.543 87.1447   3
  -5   1  15-27.1260 84.3414   4
  -5   1  14 144.262 66.2795   4
  -5  -1  14 182.983 79.9113   3
  -5   1  13 4876.91 376.459   3
  -5  -1  13 4798.07 370.098   3
  -5   1  13 4652.78 358.913   4
  -5   1  12 6498.84 423.494   3
  -5  -1  12 6640.61 416.425   3
   5  -1 -12 6538.05 322.142   5
  -5   1  12 6590.56 410.173   4
  -5   1  11 2367.41 251.128   3
  -5  -1  11 2594.15 256.394   3
   5  -1 -11 2430.10 202.377   5
  -5   1  11 2883.03 267.580   4
  -5   1  10 2315.03 236.775   3
  -5  -1  10 2117.82 228.635   3
  -5  -1  10 2121.68 165.789   5
   5  -1 -10 2247.17 201.175   5
  -5   1  10 2408.27 241.398   4
  -5   1   9 22932.8 733.393   3
  -5  -1   9 22853.7 556.875   5
   5  -1  -9 21790.0 597.291   5
  -5   1   9 25209.2 739.195   4
   5  -1  -8 390.173 93.7186   5
  -5  -1   8 378.396 75.9391   5
  -5   1   8 481.220 103.729   3
  -5  -1   7 258.798 66.8180   5
   5  -1  -7 273.492 82.2718   5
  -5   1   7 276.944 88.8211   3
  -5  -1   6 315.140 71.5085   5
   5  -1  -6 241.749 80.1630   5
  -5   1   6 128.983 67.5583   3
  -5   1   5 40620.6 871.230   3
  -5  -1   5 38532.4 781.678   5
   5  -1  -5 36538.0 790.352   5
  -5   1   4 37.8756 52.8681   3
  -5  -1   4 49.9379 50.1042   5
  -5  -1   4 28.7655 44.6040   1
   5  -1  -4 103.502 48.2109   1
   5  -1  -4 56.2323 79.7763   5
  -5   1   3 3898.79 259.526   3
  -5  -1   3 3736.03 247.634   5
  -5  -1   3 3614.60 232.753   1
   5  -1  -3 3579.32 217.615   1
  -5   1   2 441.900 89.9706   3
  -5  -1   2 636.719 97.4895   1
   5  -1  -2 448.146 78.2119   1
   5   1  -1 54749.3 876.760   1
  -5   1   1 57389.0 911.415   3
  -5   1   1 56825.4 796.740   2
  -5  -1   1 57069.2 885.411   1
   5  -1  -1 54719.7 797.859   1
   5  -1   0-20.7573 34.2372   1
  -5   1   0 58.6628 57.7973   3
  -5   1   0 55.1646 43.7912   2
   5   1   0-41.5623 44.9995   1
  -5  -1   0 37.1285 49.5406   1
  -5  -1  -1 126.059 50.1012   1
  -5   1  -1 42.4678 42.6583   3
  -5   1  -1 78.3240 40.1297   2
   5  -1   1 88.8229 36.8238   1
   5   1   1 105.659 43.0547   1
   5  -1   2 1432.87 115.541   1
  -5   1  -2 1518.23 138.415   3
  -5   1  -2 1565.70 156.853   2
   5   1   2 1445.89 139.380   1
  -5  -1  -2 1560.61 141.213   1
  -5  -1  -3 34265.3 650.835   1
   5  -1   3 32609.6 536.495   1
  -5   1  -3 31202.5 566.645   3
   5   1   3 34356.4 668.833   1
  -5   1  -3 33174.8 748.396   2
  -5   1  -3 32685.8 538.466   1
   5   1   4 259.009 61.4522   1
   5  -1   4 265.609 49.4076   1
  -5   1  -4 328.189 61.0364   3
  -5  -1  -4 258.458 62.9854   1
  -5   1  -4 307.272 90.9468   2
  -5   1  -4 343.820 59.6285   1
  -5  -1  -5 3095.50 200.154   1
  -5   1  -5 2739.49 151.746   3
   5   1   5 2815.01 191.733   1
  -5   1  -5 2861.24 238.609   2
   5  -1   5 2772.18 150.322   1
  -5   1  -5 2963.60 153.408   1
  -5  -1  -6 5283.80 259.005   1
  -5   1  -6 4651.13 182.440   3
  -5   1  -6 4973.74 186.499   4
  -5  -1  -6 5641.16 267.075   4
  -5   1  -6 5019.50 328.482   2
   5  -1   6 5292.10 208.190   1
   5   1   6 5292.11 268.924   1
  -5   1  -6 4916.56 196.620   1
  -5   1  -7 9596.57 240.224   3
  -5  -1  -7 10536.6 371.054   1
  -5  -1  -7 10529.8 375.850   4
  -5   1  -7 10114.4 267.920   4
  -5   1  -7 9109.12 451.478   2
  -5   1  -7 9715.17 274.336   1
  -5  -1  -8 137.705 52.0095   1
  -5   1  -8 160.198 41.3841   1
  -5   1  -8 176.850 86.4369   2
  -5   1  -8 167.912 30.3344   3
  -5  -1  -8 118.329 46.7974   4
  -5   1  -8 168.803 34.2483   4
  -5   1  -9 3492.15 165.816   1
  -5   1  -9 3240.38 104.409   3
  -5  -1  -9 3521.01 222.519   1
  -5   1  -9 3496.64 297.335   2
  -5   1  -9 3619.05 168.697   4
  -5   1 -10 13899.4 339.579   1
  -5  -1 -10 14538.2 460.751   1
  -5   1 -10 13735.9 593.746   2
  -5   1 -10 14057.7 342.797   4
  -5   1 -11 4481.94 202.773   1
  -5  -1 -11 4602.22 266.601   1
  -5   1 -11 4365.00 355.360   2
  -5   1 -11 4594.72 203.731   4
  -5   1 -12 380.541 104.587   2
  -5  -1 -12 554.141 99.1224   1
  -5   1 -12 612.303 79.4481   4
  -5   1 -12 523.062 70.5944   1
  -5  -1 -13 1369.56 153.439   1
  -5   1 -13 1487.98 126.854   4
  -5   1 -13 1538.83 123.581   1
  -5   1 -13 1483.10 210.874   2
  -5  -1 -14 15069.0 521.224   1
  -5   1 -14 14150.8 668.153   2
  -5   1 -14 14539.2 397.043   1
  -5  -1 -14 15122.6 710.840   2
  -5   1 -14 14448.0 416.202   4
  -5  -1 -15 43.0808 44.7357   1
  -5   1 -15 62.9852 33.6021   1
  -5   1 -15-4.46519 58.1935   2
  -5  -1 -15-83.6818 80.1875   2
  -5   1 -16 895.717 176.903   2
  -5   1 -16 732.052 99.6185   1
  -5  -1 -16 832.866 132.070   1
  -5  -1 -16 761.581 175.944   2
  -5  -1 -17 110.353 67.8780   1
  -5  -1 -17 171.228 105.905   2
  -5   1 -17-99.3387 85.3721   2
  -5   1 -17 56.5725 25.3710   1
  -5   1 -18 4840.24 425.213   2
  -5  -1 -18 4745.72 324.499   1
  -5  -1 -18 4710.08 431.310   2
  -5   1 -19 714.568 167.631   2
  -5  -1 -19 565.462 156.448   2
  -5  -1 -19 725.653 132.685   1
  -5   1 -20 1298.67 232.933   2
  -5  -1 -20 1067.53 215.428   2
  -5  -1 -20 1172.48 169.305   1
  -5   1 -21 1213.88 230.094   2
  -5  -1 -21 1201.42 232.357   2
  -5  -1 -21 1077.23 170.690   1
  -5   1 -22 2092.32 304.711   2
  -5  -1 -22 1749.67 282.758   2
  -5  -1 -23 37.0869 77.0520   2
  -5  -2  23 2.73602 71.4460   3
  -5  -2  22 1979.40 286.885   3
  -5  -2  22 2322.11 317.907   4
  -5  -2  21 694.151 178.966   4
  -5  -2  21 428.583 144.992   3
  -5   2  21 414.647 138.844   4
  -5  -2  20 345.923 120.502   4
  -5   2  20 206.643 106.172   4
  -5  -2  20 135.548 96.8887   3
  -5  -2  19 284.570 118.672   4
  -5  -2  19 207.770 92.4460   3
  -5   2  19 460.493 133.823   4
  -5  -2  18 2926.06 322.056   3
  -5   2  18 2849.40 323.661   4
  -5  -2  18 2949.08 328.744   4
  -5   2  17 26.8132 65.8367   4
  -5  -2  17 62.0670 63.0416   3
   5  -2 -16 2019.68 188.975   5
  -5  -2  16 1812.02 243.897   3
  -5   2  16 1513.59 221.883   4
  -5  -2  15 95.7544 72.7561   3
   5  -2 -15 7.96348 38.8106   5
  -5   2  15 125.935 83.5467   4
  -5  -2  14 4871.57 380.724   3
   5  -2 -14 4986.72 304.401   5
  -5   2  14 4580.60 370.241   4
   5  -2 -13 652.777 112.689   5
  -5  -2  13 735.834 156.927   3
  -5   2  13 668.177 147.680   4
   5  -2 -12 2895.75 233.007   5
  -5   2  12 3159.43 290.695   4
   5  -2 -11 6540.66 349.006   5
  -5  -2  11 5789.99 280.732   5
  -5   2  11 5971.12 392.284   4
  -5  -2  10 14112.0 448.020   5
   5  -2 -10 13776.8 513.238   5
  -5   2  10 15041.6 598.441   4
   5  -2  -9 113.943 63.8482   5
  -5  -2   9 130.612 47.0003   5
  -5   2   9 74.9092 53.0497   4
  -5   2   8 619.572 122.721   4
  -5  -2   8 739.362 109.814   5
   5  -2  -8 752.244 67.3983   2
   5  -2  -8 600.816 117.761   5
   5  -2  -7 1702.44 182.320   5
   5  -2  -7 1974.33 119.412   2
  -5   2   7 2120.29 208.214   4
   5  -2  -6 7105.37 370.938   5
   5  -2  -6 7663.59 252.532   2
  -5   2   6 7667.77 378.153   4
  -5  -2   6 7007.56 359.943   1
  -5   2   5 453.017 92.7872   4
   5  -2  -5 438.463 99.2699   5
  -5  -2   5 520.646 99.1378   1
   5  -2  -5 489.786 70.8968   2
  -5   2   4 680.476 104.293   4
  -5   2   4 603.794 108.174   3
   5  -2  -4 492.791 101.546   5
  -5  -2   4 573.414 102.589   1
   5  -2  -4 652.024 85.8656   2
  -5   2   3 5953.86 318.577   3
   5  -2  -3 5859.56 266.128   2
  -5   2   3 6102.65 298.233   4
  -5  -2   3 5667.42 306.447   1
  -5   2   2 14762.7 490.955   3
   5  -2  -2 14989.8 441.860   2
  -5   2   2 15901.2 456.391   4
   5  -2  -2 15026.0 429.994   1
  -5  -2   2 16123.5 502.938   1
  -5   2   1 43.8767 54.5128   3
   5  -2  -1 0.76683 29.4197   1
   5  -2  -1 21.7127 45.1562   2
  -5  -2   1 17.1188 40.0322   1
  -5   2   0 20459.6 530.011   3
   5  -2   0 20947.4 568.297   2
   5  -2   0 20311.0 450.421   1
  -5  -2   0 20847.8 556.353   1
  -5  -2  -1 3256.64 218.257   1
   5  -2   1 3338.55 235.538   2
   5  -2   1 3206.27 171.426   1
  -5  -2  -2 3630.60 234.491   1
   5  -2   2 3780.59 260.076   2
   5  -2   2 3793.12 175.156   1
   5  -2   3 4478.21 179.432   1
  -5  -2  -3 4854.34 269.462   1
  -5  -2  -4 17550.4 507.368   1
   5  -2   4 16704.3 329.028   1
   5  -2   4 17062.4 578.989   5
  -5  -2  -5 12807.4 439.279   1
   5  -2   5 12594.4 496.030   5
   5  -2   5 12170.2 261.921   1
  -5  -2  -6 1788.87 168.649   1
   5  -2   6 2037.50 210.290   5
  -5   2  -6 1945.07 85.2285   4
   5  -2   6 1877.53 96.5891   1
  -5  -2  -7 2427.12 197.998   1
   5  -2   7 2391.26 221.353   5
  -5   2  -7 2410.45 86.5088   4
  -5  -2  -8 38844.8 791.184   1
  -5   2  -8 36127.0 323.775   4
  -5   2  -9 2970.92 93.5651   4
  -5  -2  -9 3132.39 231.730   1
  -5   2  -9 3144.02 108.893   1
  -5   2 -10 3164.22 293.412   2
  -5   2 -10 3037.97 100.316   4
  -5   2 -10 2859.46 103.713   1
  -5  -2 -10 2759.34 221.621   1
  -5   2 -11 114.162 73.4090   2
  -5  -2 -11 157.253 63.6483   1
  -5   2 -11 159.504 25.7160   1
  -5  -2 -12 6311.95 351.137   1
  -5   2 -12 6065.73 164.942   1
  -5   2 -13 123.410 28.5719   1
  -5  -2 -13 143.091 60.4056   1
  -5   2 -14 858.842 71.6765   1
  -5  -2 -14 705.479 129.531   1
  -5  -2 -15 97.6262 58.1769   1
  -5  -2 -16 5737.39 366.498   1
  -5  -2 -17 128.327 93.1835   1
  -5  -2 -18 12.5133 46.7963   1
  -5  -2 -19 112.025 64.7289   1
  -5  -2 -19 68.6357 98.3792   2
  -5  -2 -20 6889.23 439.254   1
  -5  -2 -20 6947.37 550.465   2
  -5  -2 -21 6.29767 67.8862   2
  -5  -2 -21-48.0358 53.7003   1
  -5  -2 -22 150.235 104.253   2
  -5  -2 -22 268.292 95.0183   1
  -5  -2 -23 844.245 170.894   1
  -5  -3  23 103.542 90.4112   3
  -5  -3  22 410.480 151.005   4
  -5  -3  22 453.629 153.727   3
  -5  -3  21 202.177 107.755   4
  -5  -3  21-3.81622 69.0092   3
  -5  -3  20 4029.96 397.458   3
  -5   3  20 4337.35 424.757   4
  -5  -3  20 4761.05 442.082   4
  -5  -3  19 131.948 95.4818   3
  -5   3  19-81.4577 92.5209   4
  -5  -3  18 749.217 168.873   3
  -5   3  18 491.868 142.775   4
   5  -3 -17 178.151 79.2764   5
  -5  -3  17 58.9325 76.1658   3
  -5   3  17 162.673 101.027   4
  -5  -3  16 7650.66 506.840   3
   5  -3 -16 7894.56 414.605   5
  -5   3  16 8175.10 536.190   4
   5  -3 -15 2.05824 41.6202   5
  -5   3  15-65.7658 95.2692   4
   5  -3 -14 1.60821 47.6568   5
  -5   3  14 118.510 80.0520   4
   5  -3 -13 662.101 126.259   5
  -5   3  13 689.291 160.460   4
   5  -3 -12 13436.1 542.703   5
  -5   3  12 14166.1 621.145   4
   5  -3 -11 39.4837 47.1122   5
  -5   3  11 93.9883 70.6756   4
  -5   3  10 268.241 73.7088   4
   5  -3 -10 254.248 82.3693   5
  -5   3   9 81.4489 56.2430   4
  -5   3   8 6687.46 380.556   4
  -5   3   7 1955.74 199.543   4
  -5  -3   7 1946.99 203.166   1
   5  -3  -6 5779.43 264.086   2
  -5   3   6 5440.78 324.300   4
  -5  -3   6 5730.36 336.859   1
   5  -3  -5 8237.83 325.772   2
  -5   3   5 8670.04 390.233   4
  -5  -3   5 8131.17 395.982   1
   5  -3  -4 1871.17 197.170   5
   5  -3  -4 2161.20 171.098   2
  -5   3   4 1881.28 176.530   4
  -5  -3   4 1718.83 183.793   1
   5  -3  -3-17.0305 81.7454   5
   5  -3  -3 99.5206 42.5695   2
  -5  -3   3 79.9316 56.5720   1
  -5   3   3 47.2078 32.6806   4
  -5  -3   2 629.864 110.264   1
   5  -3  -2 701.848 106.300   2
  -5   3   2 555.896 89.1739   4
  -5  -3   1 430.838 93.4368   1
   5  -3  -1 694.789 107.649   3
   5  -3  -1 504.548 93.6464   2
  -5   3   1 524.532 78.0726   4
  -5  -3   0 714.843 116.047   1
   5  -3   0 628.568 97.2872   3
  -5   3   0 805.988 96.3842   4
  -5  -3  -1 1586.71 168.895   1
   5  -3   1 1655.24 152.468   3
  -5   3  -1 1544.28 119.597   4
   5  -3   1 1646.71 122.310   1
  -5  -3  -2 5475.42 309.981   1
   5  -3   2 4805.48 324.436   5
  -5   3  -2 5470.40 200.943   4
   5  -3   2 5411.52 203.048   1
  -5  -3  -3 2812.56 219.005   1
   5  -3   3 2397.25 224.227   5
  -5   3  -3 2541.97 121.317   4
   5  -3   3 2666.68 127.412   1
   5  -3   4 803.052 136.147   5
   5  -3   4 805.704 63.2131   1
  -5   3  -4 780.285 54.1090   4
  -5  -3  -4 822.132 123.085   1
  -5  -3  -5 5132.88 300.983   1
   5  -3   5 5353.59 340.013   5
   5  -3   5 4924.15 125.249   1
  -5  -3  -6 16717.0 553.022   1
   5  -3   6 16445.4 602.025   5
  -5  -3  -7 1261.95 158.647   1
   5  -3   7 948.396 152.126   5
   5  -3   8 1170.62 166.456   5
  -5  -3  -8 954.774 141.595   1
   5  -3   9 4439.75 322.904   5
  -5  -3  -9 4661.52 310.217   1
  -5  -3 -10 36679.2 878.026   1
   5  -3  10 35750.2 892.206   5
  -5  -3 -11 65.7577 54.2249   1
  -5  -3 -12 57.2027 43.4291   1
  -5  -3 -13-23.7180 51.8451   1
  -5  -3 -14 18875.9 686.574   1
  -5  -3 -15 85.2087 50.3501   1
  -5  -3 -16 711.649 136.749   1
  -5  -3 -17 191.468 95.7390   1
  -5  -3 -18 10760.7 563.336   1
  -5  -3 -19 83.8180 74.4019   1
  -5  -3 -20 386.742 120.398   1
  -5  -3 -21 61.8992 66.9442   1
  -5  -3 -22 2801.50 312.033   1
  -5  -3 -23 244.159 103.455   1
  -5  -4  22 1963.48 288.446   3
  -5  -4  21 431.358 147.884   4
  -5  -4  21 468.302 149.733   3
  -5  -4  20 105.533 85.5142   3
  -5  -4  19 93.4388 75.0362   3
  -5   4  19 332.275 121.963   4
  -5  -4  18 2220.89 289.148   3
  -5   4  18 2130.45 290.540   4
   5  -4 -17 1506.07 201.225   5
  -5   4  17 1400.19 231.381   4
  -5   4  16 95.1897 63.7907   4
  -5   4  15 3553.19 351.611   4
  -5   4  14 3967.49 359.622   4
  -5   4  13 474.425 133.053   4
  -5   4  12 955.406 171.737   4
  -5   4  11 10250.3 532.553   4
  -5   4  10 3518.02 306.253   4
  -5  -4   9 743.716 141.046   1
  -5   4   9 736.945 136.166   4
  -5  -4   8 19.0113 54.0062   1
  -5   4   8 45.2505 70.6057   4
  -5   4   7 5654.89 346.598   4
  -5  -4   7 5736.10 360.498   1
  -5   4   6 2436.08 220.602   4
  -5  -4   6 2113.20 222.166   1
  -5  -4   5 185.926 45.5553   1
  -5   4   5 342.611 82.3084   4
  -5   4   4 900.719 125.746   4
  -5  -4   4 1015.83 145.923   1
  -5   4   3 4773.74 270.350   4
  -5  -4   3 4421.15 300.382   1
  -5  -4   2 154.343 64.3469   1
  -5   4   2 183.757 61.1973   4
  -5  -4   1 259.388 83.8160   1
  -5   4   1 340.401 66.9947   4
  -5  -4   0 1157.68 157.515   1
  -5   4   0 1252.76 115.726   4
  -5  -4  -1 1955.68 198.752   1
   5  -4   1 2340.83 196.250   3
  -5   4  -1 2390.14 146.956   4
   5  -4   2-25.9953 25.1216   3
  -5  -4  -2-3.03265 49.5082   1
  -5   4  -2 3.93422 20.9906   4
   5  -4   3 3280.36 212.230   3
  -5  -4  -3 3065.03 250.660   1
   5  -4   3 3707.26 304.801   5
  -5   4  -3 3335.71 130.474   4
   5  -4   3 3595.43 148.844   1
   5  -4   4 11422.7 372.218   3
  -5  -4  -4 11147.3 479.350   1
   5  -4   4 11213.2 519.144   5
  -5   4  -4 10783.8 167.217   4
   5  -4   4 10863.7 214.186   1
   5  -4   5 17862.9 429.857   3
  -5  -4  -5 18570.3 615.510   1
   5  -4   5 17311.3 656.831   5
   5  -4   6 499.373 115.748   5
  -5  -4  -6 271.059 83.2240   1
  -5  -4  -7 203.330 71.9634   1
   5  -4   7 123.835 64.2717   5
   5  -4   8 2374.38 241.504   5
  -5  -4  -8 2305.70 234.012   1
   5  -4   9 12441.2 560.333   5
  -5  -4  -9 12736.6 548.252   1
   5  -4  10-38.1398 54.1365   5
  -5  -4 -10 4.30366 47.7461   1
  -5  -4 -11-74.3103 52.7087   1
   5  -4  11-63.8042 76.5677   5
   5  -4  12 9424.81 485.499   5
  -5  -4 -12 9482.79 497.306   1
   5  -4  13 3222.71 285.639   5
  -5  -4 -13 2562.93 270.410   1
  -5  -4 -14 904.777 157.693   1
  -5  -4 -15 2672.22 283.043   1
  -5  -4 -16 2292.79 266.664   1
  -5  -4 -17 189.528 113.587   1
  -5  -4 -18-11.3991 61.6280   1
  -5  -4 -19 3027.14 322.257   1
  -5  -4 -20 2148.09 275.097   1
  -5  -4 -21 134.903 85.5934   1
  -5  -5  21 538.529 152.862   3
  -5  -5  20 209.593 102.217   3
  -5  -5  19 29.2924 68.2412   3
  -5   5  18 8.72879 78.0066   4
  -5   5  17 1313.24 229.576   4
  -5   5  16 43.0216 58.9732   4
  -5   5  15 326.863 110.675   4
  -5   5  14 1185.88 210.452   4
  -5   5  13 3002.68 314.922   4
  -5   5  12-50.5550 63.7215   4
  -5   5  11 612.098 142.879   4
  -5  -5  10 668.312 136.711   1
  -5   5  10 510.409 135.195   4
  -5   5   9 13498.6 591.058   4
  -5  -5   9 12598.0 578.150   1
  -5  -5   8 1243.52 187.187   1
  -5   5   8 1307.98 181.259   4
  -5   5   7 2002.78 214.252   4
  -5  -5   7 1806.74 215.873   1
  -5   5   6 1310.83 172.615   4
  -5  -5   6 1585.91 200.379   1
  -5   5   5 21590.4 650.412   4
  -5  -5   5 20514.8 704.303   1
  -5  -5   4-15.6918 58.4793   1
  -5   5   4 108.080 55.1902   4
  -5  -5   3 336.359 100.898   1
  -5   5   3 293.329 79.3265   4
  -5  -5   2 278.264 92.1324   1
  -5   5   2 417.136 85.1844   4
  -5  -5   1 25722.9 760.778   1
  -5   5   1 27648.4 598.479   4
  -5  -5   0 275.697 91.6259   1
  -5   5   0 146.692 49.9651   4
  -5  -5  -1-31.2167 52.5212   1
  -5   5  -1 30.1422 28.0337   4
  -5  -5  -2 2115.88 222.616   1
  -5   5  -2 2555.31 145.130   4
   5  -5   3 17677.2 541.940   3
  -5  -5  -3 18266.1 647.894   1
  -5  -5  -4 249.974 89.3035   1
  -5  -5  -5 647.592 127.312   1
  -5  -5  -6 198.736 103.186   1
   5  -5   6-29.7171 74.3915   5
   5  -5   7 15845.3 654.748   5
  -5  -5  -7 15481.4 618.422   1
  -5  -5  -8 24.0537 69.1071   1
   5  -5   8 180.453 99.9577   5
   5  -5   9 1207.91 185.652   5
  -5  -5  -9 1163.00 180.241   1
   5  -5  10 305.587 108.255   5
  -5  -5 -10 419.192 115.424   1
   5  -5  11 401.210 114.790   5
  -5  -5 -11 427.767 117.344   1
   5  -5  12 1035.52 173.887   5
  -5  -5 -12 825.106 158.163   1
   5  -5  13 80.1981 63.0808   5
  -5  -5 -13 166.059 67.0073   1
   5  -5  14-2.69189 51.0907   5
  -5  -5 -14-37.2370 75.4525   1
   5  -5  15 933.533 168.284   5
  -5  -5 -15 821.936 165.393   1
  -5  -5 -16 339.212 113.351   1
  -5  -5 -17 401.529 126.681   1
  -5  -5 -18 73.4266 48.7751   1
  -5  -5 -19 57.3128 68.2225   1
  -5   6  16 71.0178 51.1645   4
  -5   6  15 1153.85 216.379   4
  -5   6  14 601.686 162.488   4
  -5   6  13 277.989 108.548   4
  -5   6  12 808.409 159.702   4
  -5   6  11 1956.02 247.840   4
  -5  -6  10 271.716 102.009   1
  -5   6  10 391.910 112.802   4
  -5  -6   9-0.76247 53.3996   1
  -5   6   9-17.7936 48.1403   4
  -5   6   8 1768.56 223.489   4
  -5  -6   8 1605.93 218.220   1
  -5   6   7 8488.81 452.023   4
  -5  -6   7 8207.61 473.948   1
  -5   6   6 1196.66 165.913   4
  -5  -6   6 1048.87 170.707   1
  -5   6   5-27.5632 48.0255   4
  -5  -6   5-93.4150 87.0191   1
  -5  -6   4 1273.82 186.356   1
  -5   6   4 1397.46 167.575   4
  -5   6   3 10623.0 429.701   4
  -5  -6   3 10431.1 520.813   1
  -5  -6   2 1078.62 173.859   1
  -5   6   2 1244.24 142.944   4
  -5  -6   1 164.437 70.9337   1
  -5   6   1 209.975 66.7106   4
  -5   6   0 1388.98 134.885   4
  -5  -6   0 1171.87 179.068   1
  -5  -6  -1 7317.94 436.481   1
  -5   6  -1 7820.21 291.405   4
  -5  -6  -2 404.152 114.511   1
  -5  -6  -3 111.094 58.4134   1
  -5  -6  -4 8508.58 477.937   1
  -5  -6  -5 9434.01 506.353   1
  -5  -6  -6 233.427 99.2799   1
  -5  -6  -7 87.2707 77.7058   1
  -5  -6  -8 1230.29 198.039   1
   5  -6   8 1041.22 185.556   5
   5  -6   9 885.445 171.870   5
  -5  -6  -9 957.151 167.539   1
   5  -6  10 448.134 124.350   5
  -5  -6 -10 485.302 135.542   1
  -5  -6 -11 165.265 89.9700   1
   5  -6  11 405.169 117.769   5
   5  -6  12-54.0569 53.9532   5
  -5  -6 -12-12.6152 62.0928   1
   5  -6  13 1593.05 225.317   5
  -5  -6 -13 1241.76 211.205   1
   5  -6  14 138.814 75.0648   5
  -5  -6 -14 203.409 98.3638   1
  -5  -6 -15 480.864 145.771   1
  -5  -6 -16 25.3094 64.2838   1
  -5   7  14 57.5507 54.0093   4
  -5   7  13 320.342 112.252   4
  -5   7  12 476.473 127.655   4
  -5  -7  11 212.151 99.1781   1
  -5   7  11 20.3413 51.5257   4
  -5  -7  10 207.066 72.3636   1
  -5   7  10 11.8620 51.9590   4
  -5  -7   9 798.431 162.739   1
  -5   7   9 725.006 146.852   4
  -5   7   8 1735.36 218.100   4
  -5  -7   8 1845.47 243.752   1
  -5   7   7 60.0014 64.4415   4
  -5  -7   7-13.1018 54.0608   1
  -5   7   6 271.068 81.2359   4
  -5  -7   6 414.270 121.893   1
  -5   7   5 1001.56 151.647   4
  -5  -7   5 925.775 165.063   1
  -5  -7   4-71.3088 82.8121   1
  -5   7   4-10.1865 43.8928   4
  -5  -7   3 425.746 122.113   1
  -5   7   3 417.641 97.4488   4
  -5  -7   2 604.665 140.129   1
  -5   7   2 792.528 118.898   4
  -5  -7   1 63.9021 57.2990   1
  -5   7   1 156.259 56.2196   4
  -5  -7   0-87.2362 81.6820   1
  -5  -7  -1 10.7279 47.6821   1
  -5  -7  -2 516.091 124.862   1
  -5  -7  -3 839.082 159.106   1
  -5  -7  -4 615.840 150.598   1
  -5  -7  -5 1506.70 219.586   1
  -5  -7  -6 2761.24 302.310   1
  -5  -7  -7 894.756 172.548   1
  -5  -7  -8 694.109 160.182   1
  -5  -7  -9 256.641 121.151   1
   5  -7   9 221.061 104.847   5
   5  -7  10 2787.69 314.862   5
  -5  -7 -10 2487.46 301.284   1
   5  -7  11 1294.46 212.886   5
  -5  -7 -11 1477.58 232.774   1
   5  -7  12-30.0816 49.5242   5
  -5  -7 -12 331.463 139.263   1
   5  -7  13 68.3164 71.5049   5
  -5   8  12-70.1451 54.4855   4
  -5  -8  11 70.3580 64.4309   1
  -5   8  11 160.545 86.7199   4
  -5  -8  10 427.004 144.861   1
  -5   8  10 575.276 142.307   4
  -5   8   9 169.357 85.2081   4
  -5  -8   9 1.84248 65.8704   1
  -5   8   8 78.4818 41.1488   4
  -5  -8   8 47.6198 72.6751   1
  -5   8   7-70.0749 64.9790   4
  -5  -8   7 88.6397 87.0422   1
  -5   8   6 1185.39 179.073   4
  -5  -8   6 1012.83 192.551   1
  -5   8   5 83.7427 69.0270   4
  -5  -8   5 15.9415 49.0646   1
  -5  -8   4 474.096 132.718   1
  -5  -8   3 427.609 137.474   1
  -5  -8   2-133.164 98.5715   1
  -5  -8   1-54.8605 69.4676   1
  -5  -8   0 622.313 144.010   1
  -5  -8  -1 174.142 87.5138   1
  -5  -8  -2-59.9943 82.7035   1
  -5  -8  -3 139.960 77.4106   1
  -5  -8  -4 1664.53 251.168   1
  -5  -8  -5 109.943 86.4719   1
  -5  -8  -6-26.5572 64.7956   1
  -5  -8  -7 601.107 166.935   1
   5  -8  10 227.996 109.903   5
   5  -8  11 92.0825 73.4098   5
   5  -8  12 2206.66 296.917   5
  -6   0  21-74.7437 100.876   4
  -6   0  20 110.165 108.255   4
  -6   0  19-98.4412 80.0665   4
  -6   0  18 1358.22 229.894   4
  -6   0  18 1522.18 240.376   3
  -6   0  17-70.4969 67.7120   4
  -6   0  17 9.44438 63.6191   3
  -6   0  16 793.152 179.517   4
  -6   0  16 762.831 168.816   3
  -6   0  15 192.892 103.345   4
  -6   0  15-30.0568 77.0832   3
  -6   0  14 121.543 83.4586   4
  -6   0  14 44.5263 67.3921   3
  -6   0  13 30.6621 53.1741   3
  -6   0  12 2935.49 301.020   3
  -6   0  11-36.2822 65.3809   3
  -6   0  10 3086.74 289.610   3
  -6   0   9 174.554 98.8022   3
  -6   0   8 8237.40 453.263   3
  -6   0   7-9.25999 80.8501   3
  -6   0   6 671.070 135.757   3
  -6   0   6 490.180 53.7216   2
  -6   0   5-4.90140 43.9130   3
  -6   0   5-23.9697 26.3535   2
  -6   0   4 4571.10 210.544   2
  -6   0   3-17.8384 28.3700   2
  -6   0   2 2558.35 183.850   2
  -6   0   1-23.7779 49.8515   2
  -6   0   0 33044.2 736.420   2
  -6   0   0 33781.7 695.890   1
   6   0   1 8.00592 30.6170   1
  -6   0  -1 20.3061 44.2318   1
  -6   0  -1 65.7984 56.6177   2
  -6   0  -2 49.0696 40.4853   1
  -6   0  -2-19.9936 56.5589   2
   6   0   2 50.6315 40.6812   1
   6   0   3 10.0383 26.7687   1
  -6   0  -3-10.2159 45.7185   2
  -6   0  -3 4.56035 32.9979   1
   6   0   4 10249.0 366.868   1
  -6   0  -4 9640.46 464.762   2
  -6   0  -4 10270.9 362.494   1
   6   0   5-36.1323 38.9015   1
  -6   0  -5-21.2800 47.5290   2
  -6   0  -5-89.8541 44.9420   1
   6   0   6 2681.97 188.460   1
  -6   0  -6 2634.84 256.466   2
  -6   0  -6 2534.24 179.165   1
  -6   0  -7-37.7293 47.2515   1
  -6   0  -7-75.5315 47.6675   4
  -6   0  -7 24.1294 56.8058   2
  -6   0  -8 80251.2 998.708   1
  -6   0  -8 79008.8 998.666   4
  -6   0  -8 74243.6 1416.56   2
  -6   0  -9 16.6769 37.4128   1
  -6   0  -9-16.2599 32.4038   4
  -6   0  -9 49.7584 69.0956   2
  -6   0 -10 2032.48 165.210   1
  -6   0 -10 2063.41 166.438   4
  -6   0 -10 1867.20 241.873   2
  -6   0 -11-11.9560 28.2942   1
  -6   0 -11-11.5149 69.0341   2
  -6   0 -11-49.4569 39.5408   4
  -6   0 -12 19198.8 521.968   1
  -6   0 -12 18370.2 771.946   2
  -6   0 -13-38.8531 85.8715   2
  -6   0 -13 7.23852 37.1809   1
  -6   0 -14 2003.11 176.064   1
  -6   0 -14 2149.82 274.850   2
  -6   0 -15-12.6905 28.6249   1
  -6   0 -15 130.353 113.377   2
  -6   0 -16 5266.52 298.283   1
  -6   0 -16 5374.09 450.131   2
  -6   0 -17 15.1298 29.6990   1
  -6   0 -17-98.3035 93.5272   2
  -6   0 -18 2440.25 315.554   2
  -6   0 -19 36.0763 75.6484   2
  -6   0 -20 65.6773 69.8139   2
  -6   0 -21-80.7879 93.7137   2
  -6  -1  21 1426.57 254.232   3
  -6  -1  21 1247.13 240.459   4
  -6  -1  20 634.173 170.714   4
  -6  -1  20 828.580 195.039   3
  -6   1  20 721.199 167.800   4
  -6  -1  19 49.8257 88.3129   4
  -6  -1  19 53.0712 67.7875   3
  -6   1  19-69.4063 77.5787   4
  -6  -1  18 205.398 105.083   4
  -6  -1  18 238.275 107.755   3
  -6   1  18 239.146 110.960   4
  -6  -1  17 2396.21 299.665   3
  -6   1  17 2829.67 324.796   4
  -6  -1  17 2423.43 302.332   4
  -6  -1  16 44.7929 67.9395   3
  -6   1  16 26.6405 57.6255   4
  -6   1  15-90.7558 95.1439   4
  -6  -1  15 83.1182 70.7791   3
  -6   1  14 62.7927 72.3014   4
  -6   1  14 101.746 89.0391   3
  -6  -1  14-78.1487 88.6895   3
  -6   1  13 8179.52 510.004   3
  -6  -1  13 9346.44 541.586   3
  -6   1  13 8168.09 501.267   4
  -6   1  12 3237.09 320.019   3
  -6  -1  12 3067.77 304.748   3
  -6   1  12 3515.49 316.781   4
  -6   1  11-45.4771 67.4616   4
  -6   1  11 55.3041 64.9930   3
  -6  -1  11 86.6779 101.286   3
  -6   1  10 4006.27 334.197   3
  -6  -1  10 3838.86 324.182   3
  -6   1  10 4083.82 327.288   4
  -6   1   9 3660.79 312.792   3
  -6  -1   9 3136.83 95.1198   2
  -6   1   8 3434.56 292.651   3
  -6   1   7 1216.14 169.107   3
  -6   1   6 12481.4 539.025   3
  -6   1   5 9206.75 449.526   3
  -6   1   4 2930.81 247.761   3
  -6  -1   3 43.8698 44.0388   1
  -6   1   3 157.566 84.2122   3
  -6   1   2 38146.6 841.574   3
  -6  -1   2 38097.8 801.604   1
   6  -1  -1 696.434 98.3899   1
  -6   1   1 846.605 132.233   3
  -6   1   1 750.643 102.035   2
  -6  -1   1 706.990 106.577   1
   6  -1   0 541.229 86.2921   1
  -6   1   0 685.222 102.401   2
  -6   1   0 637.831 111.214   3
  -6  -1   0 614.996 100.438   1
  -6   1  -1 642.951 106.926   3
   6  -1   1 597.543 86.3664   1
  -6   1  -1 614.429 105.369   2
  -6  -1  -1 497.704 95.5043   1
   6  -1   2 30142.2 597.599   1
  -6   1  -2 31957.9 675.972   3
  -6   1  -2 30280.5 738.039   2
  -6  -1  -2 30553.6 680.909   1
  -6   1  -3 4782.42 252.767   3
   6  -1   3 4709.91 231.317   1
  -6   1  -3 4290.82 291.306   2
  -6  -1  -3 4183.31 247.649   1
  -6  -1  -4 3076.60 212.137   1
  -6   1  -4 3599.49 209.712   3
   6  -1   4 3451.92 194.096   1
  -6   1  -4 3565.32 275.652   2
  -6   1  -4 3532.24 197.502   1
  -6  -1  -5 1632.92 157.448   1
  -6   1  -5 1667.04 140.281   3
   6  -1   5 1508.92 127.479   1
  -6   1  -5 1490.64 186.279   2
  -6   1  -5 1636.82 131.367   1
  -6  -1  -6 11882.6 418.160   1
  -6   1  -6 11832.3 343.005   3
   6  -1   6 12164.2 352.336   1
  -6   1  -6 11945.8 532.075   2
  -6   1  -6 12389.7 354.262   1
  -6   1  -7 1286.66 107.510   3
  -6   1  -7 1221.31 105.963   4
  -6  -1  -7 1136.97 133.388   1
  -6   1  -7 1038.51 161.608   2
  -6   1  -7 1228.80 111.975   1
  -6   1  -8 199.759 45.7692   3
  -6  -1  -8 207.097 68.8346   1
  -6   1  -8 219.769 95.8441   2
  -6   1  -8 153.249 41.8137   4
  -6   1  -8 111.564 36.7588   1
  -6   1  -9 12083.4 270.207   3
  -6  -1  -9 12802.8 450.480   1
  -6   1  -9 12537.2 339.820   4
  -6   1  -9 12034.9 582.451   2
  -6   1  -9 12699.1 351.966   1
  -6   1 -10 21105.9 454.601   1
  -6   1 -10 19596.7 289.978   3
  -6  -1 -10 20361.7 574.738   1
  -6   1 -10 19319.8 753.713   2
  -6   1 -10 20618.6 442.100   4
  -6   1 -11 12530.0 358.024   1
  -6  -1 -11 11781.1 450.112   1
  -6   1 -11 10850.5 570.325   2
  -6   1 -11 11876.2 342.885   4
  -6  -1 -12 640.782 108.073   1
  -6   1 -12 611.607 76.1191   1
  -6   1 -12 735.365 151.808   2
  -6   1 -12 635.749 80.6857   4
  -6   1 -13 7175.46 277.375   1
  -6   1 -13 6522.92 461.296   2
  -6  -1 -13 6405.77 474.325   2
  -6  -1 -13 6037.09 334.123   1
  -6   1 -14 4011.13 212.469   1
  -6  -1 -14 3718.35 267.631   1
  -6   1 -14 3675.05 356.420   2
  -6  -1 -14 4103.92 385.995   2
  -6  -1 -15 593.646 110.796   1
  -6   1 -15 506.350 140.965   2
  -6   1 -15 475.106 73.7347   1
  -6  -1 -15 948.879 201.115   2
  -6  -1 -16 376.671 97.4263   1
  -6   1 -16 293.176 119.741   2
  -6  -1 -16 474.709 145.120   2
  -6  -1 -17 3188.19 265.358   1
  -6   1 -17 3401.04 362.022   2
  -6  -1 -17 3365.60 369.012   2
  -6  -1 -18 4049.15 303.626   1
  -6   1 -18 3702.24 392.759   2
  -6  -1 -18 3357.36 379.121   2
  -6   1 -19 503.431 148.444   2
  -6  -1 -19 603.486 126.422   1
  -6  -1 -19 797.776 196.711   2
  -6   1 -20 1.61457 71.9357   2
  -6  -1 -20 244.776 143.609   2
  -6   1 -21 1280.85 242.820   2
  -6  -1 -21 1322.57 257.940   2
  -6  -2  21-71.3376 93.3263   3
  -6  -2  20-130.986 85.5228   3
  -6   2  20 9.20407 73.0647   4
  -6  -2  19 2596.44 327.057   3
  -6   2  19 3102.00 353.243   4
  -6  -2  19 2858.23 346.830   4
  -6  -2  18-104.140 78.9775   3
  -6   2  18-2.25164 86.7470   4
  -6  -2  17 545.494 158.292   3
  -6   2  17 483.664 147.252   4
  -6  -2  16-34.7590 68.2536   3
   6  -2 -16-45.5828 45.3199   5
  -6   2  16 132.246 98.7425   4
  -6  -2  15 2955.98 325.430   3
   6  -2 -15 3277.51 263.860   5
  -6   2  15 3209.95 333.119   4
   6  -2 -14 779.911 139.837   5
  -6  -2  14 662.267 160.748   3
  -6   2  14 648.379 147.752   4
   6  -2 -13 2112.11 216.765   5
  -6  -2  13 1912.85 254.437   3
  -6   2  13 2219.35 262.961   4
   6  -2 -12 63.3598 58.8465   5
  -6   2  12-4.93856 53.8429   4
   6  -2 -11 10977.5 490.858   5
  -6   2  11 10895.0 554.050   4
  -6   2  10 585.237 134.303   4
   6  -2 -10 632.560 126.769   5
   6  -2  -9 9436.84 462.684   5
  -6   2   9 10734.5 518.832   4
  -6   2   8 957.795 153.961   4
   6  -2  -8 877.151 155.246   5
  -6   2   7 13668.9 590.520   3
  -6   2   7 13011.5 543.699   4
   6  -2  -7 13110.0 539.371   5
  -6   2   6 582.663 118.432   4
  -6   2   6 512.589 123.497   3
   6  -2  -6 549.042 124.700   5
  -6   2   5 37.9693 51.2144   4
  -6   2   5-16.7491 55.8277   3
   6  -2  -5-10.8791 67.4962   5
  -6  -2   5-57.3369 63.7667   1
  -6   2   4 5998.65 360.859   3
   6  -2  -4 5401.06 358.033   5
  -6   2   4 5585.00 322.051   4
  -6  -2   4 5951.36 343.230   1
  -6   2   3 22051.1 664.492   3
   6  -2  -3 21797.8 702.926   5
  -6  -2   3 21972.2 647.249   1
  -6   2   2 101.677 53.9095   3
   6  -2  -2 115.823 76.6033   5
   6  -2  -2 97.0436 44.3254   1
  -6  -2   2 79.8312 69.8679   1
  -6   2   1 3839.15 263.873   3
   6  -2  -1 4008.93 231.512   1
  -6  -2   1 3901.40 268.595   1
   6  -2  -1 3638.31 295.849   5
  -6   2   0 6230.95 323.784   3
   6  -2   0 6319.09 279.041   1
  -6  -2   0 6418.86 334.702   1
  -6   2  -1 2402.79 189.593   3
   6  -2   1 2359.84 238.913   5
  -6  -2  -1 1985.78 190.536   1
   6  -2   1 2369.92 163.944   1
  -6  -2  -2-6.90889 41.0986   1
  -6   2  -2-20.3804 48.4220   3
   6  -2   2-34.3396 30.4047   1
   6  -2   2-16.1820 59.7123   5
  -6  -2  -3 2427.10 208.590   1
   6  -2   3 2491.30 243.701   5
  -6   2  -3 2698.87 184.357   3
   6  -2   3 2614.73 156.870   1
  -6  -2  -4 6056.01 319.375   1
   6  -2   4 6114.63 235.003   1
   6  -2   4 5960.81 371.854   5
  -6  -2  -5 1925.85 183.487   1
   6  -2   5 2015.63 128.778   1
  -6   2  -6 1014.95 78.7608   4
   6  -2   6 930.372 82.1266   1
  -6  -2  -6 916.141 128.944   1
  -6  -2  -7 2700.13 222.583   1
  -6   2  -7 2690.92 118.677   4
  -6   2  -8-12.1086 79.7034   2
  -6   2  -8 79.7264 20.7259   4
  -6  -2  -8 54.2043 52.0192   1
  -6   2  -9 57.5028 59.5003   2
  -6   2  -9 218.588 32.2337   4
  -6  -2  -9 136.367 65.2920   1
  -6  -2 -10 312.159 93.3166   1
  -6   2 -10 325.324 101.641   2
  -6   2 -10 397.727 41.0233   4
  -6  -2 -11 587.960 116.660   1
  -6   2 -11 337.223 100.458   2
  -6   2 -11 480.987 46.2444   4
  -6   2 -11 520.574 53.1149   1
  -6  -2 -12 4338.49 301.144   1
  -6   2 -12 4100.25 365.528   2
  -6   2 -12 4426.50 150.727   1
  -6  -2 -13 63.9907 42.7966   1
  -6  -2 -14 375.058 96.8888   1
  -6  -2 -15 2991.72 269.837   1
  -6  -2 -16 358.300 103.830   1
  -6  -2 -17 63.7219 59.1437   1
  -6  -2 -18 56.2325 59.7532   1
  -6  -2 -18 19.8232 92.6077   2
  -6  -2 -19 5650.03 396.592   1
  -6  -2 -19 6344.27 539.556   2
  -6  -2 -20 566.775 178.564   2
  -6  -2 -20 723.764 146.296   1
  -6  -2 -21 52.2249 40.3211   1
  -6  -3  21 2323.69 319.858   3
  -6  -3  20 206.820 127.341   4
  -6  -3  20-146.771 119.341   3
  -6  -3  19 270.916 116.263   3
  -6   3  19 575.542 161.792   4
  -6  -3  18-28.5811 56.9441   3
  -6   3  18-3.39383 54.9087   4
  -6  -3  17 6422.05 500.827   3
   6  -3 -17 6840.73 410.179   5
  -6   3  17 6550.92 509.410   4
  -6  -3  16 30.3845 69.6040   3
  -6   3  16-5.20927 67.5802   4
   6  -3 -16-83.3037 64.3679   5
   6  -3 -15 343.729 91.5941   5
  -6  -3  15 154.219 106.151   3
  -6   3  15 234.412 92.7034   4
   6  -3 -14 288.630 88.8836   5
  -6   3  14 63.5349 80.6652   4
   6  -3 -13 5357.83 369.239   5
  -6   3  13 5467.96 415.272   4
   6  -3 -12 672.801 128.037   5
  -6   3  12 747.469 155.610   4
   6  -3 -11 594.239 133.482   5
  -6   3  11 748.922 154.991   4
   6  -3 -10 159.946 77.7313   5
  -6   3  10 21.6067 65.7721   4
   6  -3  -9 10068.9 504.449   5
   6  -3  -9 9893.05 306.901   2
  -6   3   9 9855.34 506.599   4
   6  -3  -8 4233.86 216.246   2
   6  -3  -8 3796.81 309.247   5
  -6   3   8 4335.85 325.751   4
   6  -3  -7 1178.51 174.206   5
   6  -3  -7 1224.94 124.318   2
  -6  -3   7 1189.90 167.495   1
  -6   3   7 993.137 151.406   4
   6  -3  -6 2293.60 241.720   5
   6  -3  -6 2261.68 174.041   2
  -6   3   6 2641.11 238.471   4
  -6  -3   6 2610.90 244.353   1
   6  -3  -5 4779.00 349.924   5
   6  -3  -5 5065.06 271.181   2
  -6   3   5 5220.20 326.448   4
  -6  -3   5 5063.79 335.842   1
   6  -3  -4 1140.21 178.675   5
   6  -3  -4 1148.81 135.979   2
  -6  -3   4 1086.02 162.031   1
  -6   3   4 1150.69 151.161   4
   6  -3  -3 1560.18 203.339   5
   6  -3  -3 1472.21 156.485   2
  -6   3   3 1420.97 161.167   4
  -6  -3   3 1470.22 184.203   1
   6  -3  -2 4373.88 328.637   5
  -6   3   2 4252.99 257.098   4
   6  -3  -2 4175.06 249.075   1
  -6  -3   2 4492.73 308.065   1
   6  -3  -1 6528.63 408.224   5
  -6   3   1 6571.97 306.203   4
   6  -3  -1 6698.91 300.667   1
  -6  -3   1 7178.06 375.611   1
  -6  -3   0 463.915 102.966   1
   6  -3   0 598.921 131.098   5
   6  -3   0 490.698 77.4305   1
  -6   3   0 606.120 90.6389   4
  -6  -3  -1-78.7425 65.2045   1
   6  -3   1 62.9788 58.3705   5
   6  -3   1-3.45046 20.5315   1
  -6   3  -1 13.0417 24.5952   4
  -6  -3  -2 1016.44 142.029   1
   6  -3   2 911.519 173.089   5
  -6   3  -2 1156.29 108.239   4
   6  -3   2 1155.11 105.670   1
   6  -3   3 1189.14 101.319   1
  -6  -3  -3 1133.12 149.773   1
  -6   3  -3 1292.05 103.091   4
   6  -3   3 1409.81 199.804   5
   6  -3   4 977.513 84.3726   1
   6  -3   4 929.416 162.340   5
  -6  -3  -4 759.541 129.821   1
  -6   3  -4 880.259 74.9795   4
   6  -3   5 147.958 31.0807   1
   6  -3   5 214.938 93.9924   5
  -6  -3  -5 315.237 91.3494   1
  -6   3  -5 179.515 28.8503   4
   6  -3   6 870.944 152.357   5
   6  -3   6 843.090 58.1171   1
  -6  -3  -6 749.722 129.587   1
  -6  -3  -7 6202.15 359.305   1
   6  -3   7 5746.23 389.360   5
   6  -3   8 1175.90 181.230   5
  -6  -3  -8 834.310 137.438   1
  -6  -3  -9 2911.46 252.239   1
   6  -3   9 2933.98 276.123   5
  -6  -3 -10 1531.33 185.251   1
  -6  -3 -11-56.2275 72.1982   1
  -6  -3 -12 3653.73 297.732   1
  -6  -3 -13 11730.0 540.772   1
  -6  -3 -14 15.2903 49.7420   1
  -6  -3 -15 508.142 121.383   1
  -6  -3 -16 53.4392 52.9427   1
  -6  -3 -17 8216.87 492.392   1
  -6  -3 -18 371.344 107.838   1
  -6  -3 -19 1059.09 189.406   1
  -6  -3 -20-21.2988 71.1945   1
  -6  -3 -21 2543.94 296.464   1
  -6  -3 -22 331.353 111.693   1
  -6  -4  20 95.7231 103.874   3
  -6  -4  19 2246.55 315.286   3
  -6  -4  18 205.330 92.1590   3
  -6   4  18 499.930 157.986   4
   6  -4 -17-39.9013 55.7762   5
  -6  -4  17-61.2400 76.5261   3
  -6   4  17-52.6767 87.6966   4
  -6   4  16 975.408 206.236   4
   6  -4 -16 609.731 133.076   5
   6  -4 -15 3064.65 299.264   5
  -6   4  15 2934.56 324.580   4
   6  -4 -14 132.632 69.3862   5
  -6   4  14 84.5334 64.8058   4
   6  -4 -13 787.613 151.791   5
  -6   4  13 687.403 161.484   4
   6  -4 -12 600.864 137.560   5
  -6   4  12 546.659 152.435   4
   6  -4 -11 2332.16 262.683   5
  -6   4  11 2442.83 275.422   4
   6  -4 -10 169.099 76.9743   5
  -6   4  10 212.363 76.6171   4
   6  -4  -9 956.666 168.041   5
  -6   4   9 461.811 100.182   4
   6  -4  -8-0.14999 82.2669   5
   6  -4  -8 170.335 56.1838   2
  -6  -4   8 79.2590 58.8263   1
  -6   4   8 27.1787 39.2511   4
   6  -4  -7 5275.94 387.734   5
   6  -4  -7 5525.57 298.340   2
  -6   4   7 5668.69 364.039   4
  -6  -4   7 6045.64 390.745   1
   6  -4  -6 773.391 150.420   5
  -6  -4   6 939.216 160.641   1
  -6   4   6 798.914 134.897   4
   6  -4  -5 526.360 135.564   5
  -6  -4   5 583.031 128.169   1
  -6   4   5 446.058 92.4629   4
   6  -4  -4 7156.50 448.923   5
  -6   4   4 8055.66 388.009   4
  -6  -4   4 7856.91 429.161   1
   6  -4  -3 4493.06 352.726   5
  -6   4   3 4711.95 286.337   4
  -6  -4   3 4612.05 326.657   1
  -6  -4   2 14.4217 56.7208   1
   6  -4  -2 28.1359 59.0958   5
  -6   4   2 36.6782 42.6508   4
  -6  -4   1 32.1539 48.3568   1
   6  -4  -1 53.4261 52.9855   5
  -6   4   1 82.3691 30.4509   4
  -6  -4   0 2183.28 223.322   1
  -6   4   0 2607.91 179.917   4
   6  -4   0 2640.03 278.372   5
   6  -4   0 2389.03 173.487   1
  -6  -4  -1 1892.37 209.095   1
  -6   4  -1 2104.48 147.086   4
   6  -4   1 2171.15 155.029   1
   6  -4   1 1732.93 219.249   5
  -6  -4  -2 2813.87 256.371   1
   6  -4   2 2822.05 284.797   5
  -6   4  -2 3110.44 163.424   4
   6  -4   2 2886.22 163.980   1
  -6  -4  -3 580.422 116.268   1
  -6   4  -3 758.340 70.4885   4
   6  -4   3 599.047 146.327   5
  -6  -4  -4 6482.14 387.896   1
   6  -4   4 6363.01 423.280   5
  -6   4  -4 6584.65 155.251   4
   6  -4   5 1270.99 195.016   5
  -6  -4  -5 1081.23 162.396   1
  -6  -4  -6 2694.64 256.517   1
   6  -4   6 2412.27 264.347   5
   6  -4   7-5.59253 70.0778   5
  -6  -4  -7 70.1398 69.1149   1
  -6  -4  -8 7912.09 438.617   1
   6  -4   8 8331.02 490.590   5
  -6  -4  -9 194.477 74.6831   1
   6  -4   9 273.570 96.3395   5
  -6  -4 -10 75.8815 46.6455   1
   6  -4  10 95.7304 75.7205   5
   6  -4  11 3867.20 336.473   5
  -6  -4 -11 4363.40 338.439   1
   6  -4  12 6604.06 433.443   5
  -6  -4 -12 6664.11 429.253   1
  -6  -4 -13 371.496 102.765   1
  -6  -4 -14 1455.75 210.861   1
  -6  -4 -15 2637.94 289.828   1
  -6  -4 -16 1617.01 227.615   1
  -6  -4 -17 60.1208 69.0464   1
  -6  -4 -18 1913.59 260.850   1
  -6  -4 -19 2367.38 291.189   1
  -6  -4 -20 5.49049 63.9181   1
   6  -5 -17-32.8952 60.3164   5
  -6   5  17 0.87302 75.2795   4
   6  -5 -16 410.259 131.068   5
  -6   5  16 515.483 145.543   4
   6  -5 -15-15.3422 62.7384   5
  -6   5  15 75.7909 74.0734   4
  -6   5  14 146.446 98.4959   4
  -6   5  13 65.4272 57.9558   4
  -6   5  12 134.628 75.8799   4
  -6   5  11-24.7123 69.7916   4
  -6   5  10 279.968 83.2195   4
  -6  -5   9 786.672 158.768   1
  -6   5   9 820.043 153.454   4
  -6  -5   8 1601.81 222.744   1
  -6   5   8 1697.00 211.301   4
  -6  -5   7 128.880 76.9437   1
  -6   5   7 113.027 55.5614   4
  -6   5   6 7108.63 399.658   4
  -6  -5   6 7585.28 453.319   1
  -6   5   5 1093.70 154.834   4
  -6  -5   5 1113.40 179.060   1
  -6   5   4 337.153 86.7421   4
  -6  -5   4 285.768 87.4014   1
  -6   5   3-13.4257 32.5207   4
  -6  -5   3 124.707 73.2748   1
  -6   5   2 15240.0 491.894   4
  -6  -5   2 14032.7 598.533   1
  -6  -5   1 1790.31 219.440   1
  -6   5   1 1396.52 141.017   4
  -6  -5   0 187.938 85.2473   1
  -6   5   0 115.245 45.5778   4
   6  -5   1 1257.29 204.717   5
  -6   5  -1 1185.94 110.352   4
  -6  -5  -1 1010.54 168.243   1
  -6  -5  -2 8639.13 470.088   1
   6  -5   2 10293.6 564.598   5
  -6   5  -2 9531.25 277.145   4
   6  -5   3-27.1182 93.3497   5
  -6  -5  -3-0.80745 51.1764   1
  -6   5  -3 1.05174 14.3698   4
   6  -5   4 238.172 102.759   5
  -6  -5  -4 279.684 92.6227   1
   6  -5   5-111.312 106.212   5
  -6  -5  -5 3.60288 50.6797   1
  -6  -5  -6 7072.82 439.294   1
   6  -5   6 6674.69 456.125   5
   6  -5   7 824.482 168.014   5
  -6  -5  -7 631.757 143.404   1
   6  -5   8-22.6115 73.8025   5
  -6  -5  -8 21.5940 49.2877   1
  -6  -5  -9-33.1706 65.7870   1
   6  -5   9 105.482 69.8162   5
  -6  -5 -10 880.198 164.476   1
   6  -5  10 1117.63 195.071   5
  -6  -5 -11 756.871 149.024   1
   6  -5  11 941.748 175.675   5
  -6  -5 -12 62.6397 78.7758   1
   6  -5  12 119.876 87.5316   5
   6  -5  13 152.860 101.132   5
  -6  -5 -13-7.44046 63.7338   1
   6  -5  14 4601.83 388.195   5
  -6  -5 -14 4319.88 382.450   1
  -6  -5 -15 308.307 116.812   1
  -6  -5 -16 89.5579 94.9153   1
  -6  -5 -17-33.0402 52.0890   1
  -6   6  15-6.54423 78.7212   4
  -6   6  14 143.316 70.5512   4
  -6   6  13 714.499 157.312   4
  -6   6  12 317.926 104.467   4
  -6   6  11 41.5741 56.0124   4
  -6  -6  10 113.301 77.8486   1
  -6   6  10 27.7404 49.3913   4
  -6  -6   9 348.025 114.733   1
  -6   6   9 193.415 78.4471   4
  -6   6   8 3104.00 291.750   4
  -6  -6   8 3080.23 312.206   1
  -6  -6   7 853.588 160.270   1
  -6   6   7 939.941 158.091   4
  -6   6   6 1056.13 158.171   4
  -6  -6   6 1312.79 205.522   1
  -6   6   5 215.766 77.7198   4
  -6  -6   5 72.8749 65.8856   1
  -6   6   4 4351.40 298.008   4
  -6  -6   4 4634.17 369.671   1
  -6  -6   3 1401.56 207.812   1
  -6   6   3 1277.08 154.643   4
  -6  -6   2 153.481 92.8070   1
  -6   6   2 225.649 66.9826   4
  -6  -6   1 1365.42 195.769   1
  -6   6   1 1428.15 145.266   4
  -6  -6   0 5632.88 403.418   1
  -6   6   0 6551.28 288.923   4
  -6  -6  -1-23.1542 56.9078   1
  -6  -6  -2 157.685 80.2076   1
  -6  -6  -3 783.649 157.250   1
  -6  -6  -4 7749.54 479.645   1
   6  -6   4 8038.45 529.874   5
   6  -6   5 16.1426 79.7283   5
  -6  -6  -5 150.340 79.7046   1
   6  -6   6-54.7578 67.3237   5
  -6  -6  -6-24.9996 61.8029   1
   6  -6   7 1.66058 78.7334   5
  -6  -6  -7 56.2788 65.5502   1
  -6  -6  -8 3193.36 325.023   1
   6  -6   8 2967.90 322.130   5
   6  -6   9 1150.24 215.504   5
  -6  -6  -9 929.564 179.840   1
  -6  -6 -10 91.6417 69.5519   1
   6  -6  10 125.207 72.3134   5
  -6  -6 -11 158.036 99.3602   1
   6  -6  11 116.906 88.7017   5
   6  -6  12 4027.98 383.846   5
  -6  -6 -12 4388.17 395.292   1
  -6  -6 -13 22.8459 60.8014   1
   6  -6  13 71.7230 60.7425   5
  -6  -6 -14 222.855 120.417   1
   6  -6  14 605.608 155.257   5
  -6   7  13 644.544 161.964   4
  -6   7  12 137.127 89.6156   4
  -6  -7  11 143.799 90.7089   1
  -6   7  11-23.2618 55.1958   4
  -6  -7  10 511.541 141.776   1
  -6   7  10 612.545 142.579   4
  -6  -7   9 470.241 149.369   1
  -6   7   9 764.577 148.999   4
  -6  -7   8 274.941 113.332   1
  -6   7   8 158.198 78.4707   4
  -6   7   7-21.1696 55.6453   4
  -6  -7   7-112.885 77.6511   1
  -6   7   6 280.223 86.0202   4
  -6  -7   6 266.564 111.242   1
  -6   7   5 881.636 144.189   4
  -6  -7   5 779.348 163.927   1
  -6   7   4 48.8920 39.4632   4
  -6  -7   4-18.8336 56.5091   1
  -6  -7   3 59.4392 58.6397   1
  -6  -7   2 496.671 137.148   1
  -6  -7   1 117.519 75.3018   1
  -6  -7   0 2.37010 51.9780   1
  -6  -7  -1-8.08308 42.7422   1
  -6  -7  -2 1810.99 247.647   1
  -6  -7  -3 481.147 128.964   1
  -6  -7  -4 168.091 88.7213   1
  -6  -7  -5-12.7827 149.644   1
  -6  -7  -6 3229.21 336.119   1
   6  -7   6 2740.65 331.937   5
   6  -7   7 769.517 176.217   5
  -6  -7  -7 709.753 171.263   1
   6  -7   8 29.8627 53.5991   5
  -6  -7  -8-115.534 81.6370   1
   6  -7   9 1226.63 222.210   5
  -6  -7  -9 1204.49 218.484   1
  -6  -7 -10 2579.79 313.040   1
   6  -7  10 2924.76 339.613   5
   6  -7  11 67.4230 65.6294   5
   6  -7  12-4.85053 59.1806   5
   6  -7  13 2902.92 342.747   5
  -6   8  11 1008.13 189.671   4
  -6   8  10 321.027 98.8594   4
  -6   8   9 148.443 72.5138   4
  -6  -8   8 183.005 95.7373   1
  -6  -8   7 2170.25 285.091   1
  -6  -8   6 10.5730 47.8536   1
  -6  -8   5 36.8055 63.4127   1
  -6  -8   4 177.667 92.5272   1
  -6  -8   3 852.457 173.482   1
  -6  -8   2 0.18859 53.0350   1
  -6  -8   1-62.2941 76.6326   1
  -6  -8   0 339.406 112.506   1
  -6  -8  -1 675.295 160.116   1
  -6  -8  -2 607.357 146.762   1
  -6  -8  -3 170.858 97.5114   1
   6  -8   7 380.351 127.462   5
   6  -8   8 20.7282 64.8046   5
   6  -8   9-44.7008 77.9807   5
   6  -8  10 177.156 116.570   5
   6  -8  11 1196.74 229.984   5
  -7   0  19 2877.80 358.686   3
  -7   0  19 2929.05 357.115   4
  -7   0  18-19.1249 69.3483   4
  -7   0  18-15.3728 75.7097   3
  -7   0  17 39.6901 76.7419   4
  -7   0  17-23.6210 59.1181   3
  -7   0  16-2.40752 79.8974   4
  -7   0  16-173.070 123.623   3
  -7   0  15 1863.62 267.563   4
  -7   0  15 1734.29 262.377   3
  -7   0  14 215.317 111.714   4
  -7   0  14-31.9429 87.9310   3
  -7   0  13 886.784 180.797   3
  -7   0  12 41.5458 50.5013   3
  -7   0  11 894.648 182.501   3
  -7   0  10-49.5095 46.2633   3
  -7   0   9 76.5461 69.7278   3
  -7   0   8-24.0491 61.0757   3
  -7   0   7 13862.0 616.209   3
  -7   0   6 51.2953 78.2061   3
  -7   0   5 2561.32 257.572   3
  -7   0   5 2581.95 161.933   2
  -7   0   4 42.2525 57.7636   3
  -7   0   4 10.3541 27.9287   2
  -7   0   3 2478.10 186.959   2
  -7   0   2-9.57596 37.9764   2
  -7   0   1 9761.08 410.049   2
  -7   0   0-20.2319 47.5085   2
  -7   0  -1 2021.79 205.736   2
  -7   0  -1 2081.18 185.715   1
  -7   0  -2 131.994 71.0508   1
  -7   0  -2 2.19174 49.2873   2
  -7   0  -3 20542.3 687.451   2
  -7   0  -3 21834.2 589.027   1
  -7   0  -4 6.11427 62.3845   2
  -7   0  -4 63.9059 35.4551   1
  -7   0  -5 123.661 79.6522   2
  -7   0  -5 73.4802 48.1695   1
  -7   0  -6 44.2836 58.6430   2
  -7   0  -6 76.3064 55.9125   1
  -7   0  -7 26044.9 867.625   2
  -7   0  -7 28025.9 641.634   1
  -7   0  -8-10.8148 37.2817   1
  -7   0  -8 45.5287 74.0335   2
  -7   0  -9 1148.53 129.676   1
  -7   0  -9 1001.42 186.596   2
  -7   0 -10-75.2005 52.3895   1
  -7   0 -10-15.7229 64.8395   2
  -7   0 -11 15208.2 481.724   1
  -7   0 -11 14548.4 703.534   2
  -7   0 -12 36.7379 40.9308   1
  -7   0 -12-26.9511 62.7938   2
  -7   0 -13 4224.56 261.187   1
  -7   0 -13 3539.48 365.610   2
  -7   0 -14-41.0406 45.6389   1
  -7   0 -14 10.2986 76.2042   2
  -7   0 -15 6524.00 336.479   1
  -7   0 -15 6296.87 507.438   2
  -7   0 -16 10.6928 74.9128   2
  -7   0 -17 1613.06 262.580   2
  -7   0 -18-85.3007 113.531   2
  -7   0 -19 4327.04 447.467   2
  -7  -1  19 196.809 101.190   4
  -7  -1  19 175.052 99.4679   3
  -7   1  19 312.402 136.687   4
  -7  -1  18 1478.40 253.442   4
  -7  -1  18 1519.08 259.894   3
  -7   1  18 1138.56 226.169   4
  -7  -1  17 1311.58 235.433   4
  -7  -1  17 1121.73 217.890   3
  -7   1  17 1648.05 265.956   4
  -7   1  16 99.6608 70.6708   4
  -7  -1  16 161.327 77.2326   3
  -7   1  15 345.554 119.146   4
  -7   1  15 315.325 118.220   3
  -7  -1  15 467.224 136.295   3
  -7   1  14 2992.07 338.279   3
  -7  -1  14 2400.23 302.504   3
  -7   1  14 2978.19 324.645   4
  -7   1  13 3699.83 365.676   3
  -7  -1  13 4237.76 390.976   3
  -7   1  13 4673.24 395.813   4
  -7   1  12 43.5458 49.6669   4
  -7   1  12 28.7426 62.7289   3
  -7  -1  12-4.61206 67.2803   3
  -7   1  11 165.684 79.0668   4
  -7   1  11 275.773 95.1052   3
  -7  -1  11 99.9126 70.9180   3
  -7   1  10 1215.00 199.999   3
  -7  -1  10 883.059 180.866   3
  -7   1   9 946.661 171.720   3
  -7  -1   9 833.246 164.717   3
  -7   1   8 337.069 109.434   3
  -7  -1   8 505.327 60.4853   2
  -7   1   7 130.975 67.4316   3
  -7  -1   7 241.899 52.3922   2
  -7   1   6 68.4458 52.4811   3
  -7   1   5 170.647 90.6670   3
  -7   1   4 874.477 164.610   3
  -7   1   3 4556.05 326.723   3
  -7   1   2 2152.41 226.136   3
  -7  -1   2 1856.02 195.258   1
  -7   1   1 211.146 64.0420   2
  -7  -1   1 68.6685 49.0128   1
  -7   1   1 101.156 84.7286   3
  -7   1   0 2552.52 225.969   3
  -7   1   0 3259.60 239.947   2
  -7  -1   0 2815.53 231.075   1
  -7   1  -1 13973.2 506.635   3
  -7   1  -1 13507.2 505.630   2
  -7  -1  -1 13596.5 497.083   1
   7  -1   2 7539.45 329.152   1
  -7   1  -2 8581.09 387.634   3
  -7   1  -2 7623.56 398.420   2
  -7  -1  -2 8297.68 387.660   1
  -7   1  -3 2360.97 195.942   3
   7  -1   3 2221.39 174.436   1
  -7   1  -3 2239.96 225.030   2
  -7  -1  -3 2027.07 194.667   1
   7  -1   4 85.5794 48.6413   1
  -7   1  -4 6.48991 39.3137   3
  -7   1  -4 140.486 68.4505   2
  -7  -1  -4 36.2464 36.1172   1
  -7   1  -5 7329.95 324.231   3
   7  -1   5 7048.86 305.736   1
  -7   1  -5 6881.74 418.170   2
  -7   1  -5 7426.38 313.948   1
  -7  -1  -5 6986.73 345.567   1
  -7  -1  -6 2449.47 207.602   1
  -7   1  -6 2419.66 176.730   3
   7  -1   6 2658.39 184.485   1
  -7   1  -6 2571.00 266.537   2
  -7   1  -6 2768.56 189.255   1
   7  -1   7 467.253 79.8689   1
  -7  -1  -7 265.459 75.3776   1
  -7   1  -7 425.233 75.2834   3
  -7   1  -7 418.641 113.032   2
  -7   1  -7 323.767 59.9417   4
  -7   1  -7 505.895 82.3933   1
  -7  -1  -8 151.444 60.9870   1
  -7   1  -8 221.178 49.5794   3
  -7   1  -8 196.567 78.9256   2
  -7   1  -8 264.645 58.7823   4
  -7   1  -8 229.130 63.5566   1
  -7  -1  -9 5031.34 302.417   1
  -7   1  -9 5468.84 218.001   3
  -7   1  -9 5509.79 241.953   4
  -7   1  -9 5893.88 430.139   2
  -7   1  -9 5764.13 264.161   1
  -7  -1 -10 1856.70 183.622   1
  -7   1 -10 2034.72 118.740   3
  -7   1 -10 1763.77 139.403   4
  -7   1 -10 1976.86 259.732   2
  -7   1 -10 1841.05 150.341   1
  -7  -1 -11 593.170 111.021   1
  -7   1 -11 396.810 117.193   2
  -7  -1 -11 576.718 158.265   2
  -7   1 -11 546.269 81.9917   1
  -7   1 -12 442.662 75.9021   1
  -7   1 -12 434.355 142.873   2
  -7  -1 -12 390.887 87.1082   1
  -7  -1 -12 641.222 178.879   2
  -7  -1 -13 2569.43 226.558   1
  -7   1 -13 2755.14 316.697   2
  -7  -1 -13 2486.76 307.461   2
  -7   1 -13 2564.65 174.630   1
  -7  -1 -14 5616.68 338.773   1
  -7   1 -14 4984.60 444.158   2
  -7  -1 -14 5424.39 467.153   2
  -7   1 -15 165.294 82.1019   2
  -7  -1 -15 105.919 86.2628   2
  -7  -1 -15 93.0870 54.8576   1
  -7  -1 -16 2037.43 211.269   1
  -7   1 -16 1636.52 262.819   2
  -7  -1 -16 1812.53 283.607   2
  -7  -1 -17 5404.63 350.216   1
  -7   1 -17 6116.46 517.412   2
  -7  -1 -17 6250.77 525.024   2
  -7   1 -18-140.875 108.020   2
  -7  -1 -18 56.1640 92.2903   2
  -7   1 -19 1.93726 86.8846   2
  -7  -1 -19 79.5798 87.2562   2
  -7  -2  19 490.346 159.810   3
  -7  -2  18 350.268 135.151   3
  -7   2  18 295.096 126.841   4
  -7   2  17 43.4803 60.8848   4
  -7  -2  17-31.7998 54.7386   3
  -7  -2  16 4189.85 413.193   3
  -7   2  16 3886.36 391.293   4
  -7  -2  15 382.750 124.725   3
  -7   2  15 159.342 100.234   4
  -7  -2  14 125.419 76.6477   3
  -7   2  14 184.356 81.3652   4
  -7  -2  13 218.605 97.8729   3
  -7   2  13 286.690 105.264   4
  -7  -2  12 9363.74 570.985   3
   7  -2 -12 9456.51 495.786   5
  -7   2  12 9873.16 565.494   4
  -7   2  11 278.932 103.503   4
   7  -2 -11 288.435 111.104   5
  -7   2  10 499.254 132.970   4
   7  -2 -10 480.711 126.737   5
   7  -2  -9 3193.68 292.545   5
  -7   2   9 3206.34 304.437   4
  -7   2   8 9130.86 519.064   3
   7  -2  -8 8862.86 485.378   5
  -7   2   8 9170.00 496.285   4
  -7   2   7 3425.02 314.759   3
   7  -2  -7 3607.10 308.429   5
  -7   2   7 3439.49 293.113   4
  -7   2   6 1986.53 237.921   3
   7  -2  -6 1897.98 232.128   5
  -7   2   6 2085.58 231.150   4
  -7   2   5 567.862 124.041   4
  -7   2   5 488.204 126.586   3
   7  -2  -5 509.020 138.952   5
  -7  -2   5 567.889 118.277   1
  -7   2   4 17639.4 658.368   3
   7  -2  -4 17529.8 681.394   5
  -7  -2   4 18831.4 650.806   1
  -7   2   3 586.250 124.160   3
   7  -2  -3 553.977 145.165   5
  -7  -2   3 519.748 119.519   1
  -7   2   2 121.166 54.3447   3
   7  -2  -2 142.853 99.8878   5
  -7  -2   2 1.56539 44.5280   1
  -7   2   1 568.364 107.405   3
   7  -2  -1 716.227 152.652   5
  -7  -2   1 518.226 108.441   1
  -7   2   0 13918.0 520.284   3
   7  -2   0 13337.8 595.174   5
  -7  -2   0 15150.7 556.155   1
  -7   2  -1 31.1056 37.0836   3
   7  -2   1-25.7557 37.5912   1
  -7  -2  -1-49.7708 68.3769   1
   7  -2   2 1573.50 142.117   1
  -7   2  -2 1711.32 169.251   3
  -7  -2  -2 1525.52 178.133   1
  -7   2  -3 2558.57 197.837   3
   7  -2   3 2043.14 158.654   1
  -7  -2  -3 2322.29 214.407   1
  -7  -2  -4 343.011 79.4164   1
  -7   2  -4 315.655 68.4393   3
   7  -2   4 348.632 64.4550   1
  -7  -2  -5 519.962 98.8352   1
   7  -2   5 584.945 81.0679   1
  -7  -2  -6 311.119 86.0038   1
  -7  -2  -7 1767.24 194.599   1
  -7   2  -7 1810.73 116.267   4
  -7  -2  -8 132.652 58.1785   1
  -7   2  -8 60.3653 22.8022   4
  -7  -2  -9 31.5861 50.8986   1
  -7   2 -10 150.917 73.2264   2
  -7  -2 -10 207.103 91.1994   1
  -7  -2 -11 5058.55 333.827   1
  -7   2 -11 5261.71 432.757   2
  -7  -2 -12 59.1297 58.2847   1
  -7  -2 -13 151.563 76.5210   1
  -7  -2 -14 2.51417 53.2880   1
  -7  -2 -15 1079.10 162.696   1
  -7  -2 -16 550.969 122.380   1
  -7  -2 -17 415.535 108.139   1
  -7  -2 -17 469.570 163.776   2
  -7  -2 -18 3668.29 316.732   1
  -7  -2 -18 3737.93 421.332   2
  -7  -2 -19 955.816 171.704   1
  -7  -3  18 3168.76 374.521   3
  -7  -3  17 1.35166 76.7814   3
  -7   3  17 37.2718 84.9846   4
   7  -3 -16 170.417 86.9973   5
  -7  -3  16-47.7322 82.5887   3
  -7   3  16-109.050 99.3463   4
   7  -3 -15 61.8811 54.4058   5
  -7  -3  15 49.7064 59.8285   3
  -7   3  15 22.5321 74.8803   4
   7  -3 -14 7016.58 450.407   5
  -7   3  14 7296.70 516.560   4
   7  -3 -13 364.698 121.669   5
  -7   3  13 429.948 133.995   4
   7  -3 -12 70.4954 84.0089   5
  -7   3  12 22.4690 62.8172   4
   7  -3 -11 42.2198 70.2731   5
  -7   3  11-45.4221 69.8337   4
   7  -3 -10 7672.76 472.541   5
  -7   3  10 7522.65 478.619   4
   7  -3  -9 43.5805 79.3804   5
  -7   3   9-26.5669 52.5223   4
   7  -3  -8-126.067 80.4021   5
  -7   3   8-36.8493 55.0227   4
   7  -3  -7 721.804 150.791   5
  -7   3   7 829.406 151.625   4
   7  -3  -6 5433.28 404.625   5
  -7   3   6 6299.14 391.053   4
  -7  -3   6 5982.10 393.744   1
   7  -3  -5 240.844 100.703   5
  -7  -3   5 123.457 80.2603   1
  -7   3   5 389.515 97.7577   4
   7  -3  -4 2424.84 264.922   5
  -7   3   4 2241.41 221.783   4
  -7  -3   4 2405.46 245.421   1
   7  -3  -3 3514.92 323.153   5
  -7   3   3 3168.84 249.864   4
  -7  -3   3 3388.59 285.162   1
   7  -3  -2 12441.4 606.295   5
  -7   3   2 12732.0 485.744   4
  -7  -3   2 13866.1 568.654   1
   7  -3  -1 684.267 160.346   5
  -7  -3   1 525.530 115.932   1
  -7   3   1 515.157 99.8507   4
   7  -3   0 1459.62 211.263   5
  -7   3   0 1330.45 142.354   4
   7  -3   0 1366.12 140.537   1
  -7  -3   0 1302.34 174.540   1
   7  -3   1 51.7176 32.8782   1
  -7  -3  -1 58.7453 64.2758   1
   7  -3   1 177.636 114.041   5
  -7   3  -1-5.17704 31.3269   4
   7  -3   2 12142.0 377.008   1
   7  -3   2 12703.6 608.185   5
  -7   3  -2 11945.2 384.422   4
  -7  -3  -2 12722.0 529.270   1
  -7  -3  -3 28.9787 44.1193   1
   7  -3   3 62.4260 80.2220   5
  -7   3  -3 49.2145 37.2017   4
  -7  -3  -4 169.993 79.2697   1
   7  -3   4 130.403 96.4937   5
  -7   3  -4 121.629 40.8829   4
   7  -3   5 287.153 114.537   5
  -7  -3  -5 335.385 93.4160   1
  -7   3  -5 340.603 49.7687   4
  -7  -3  -6 7530.57 417.200   1
   7  -3   6 8170.72 491.532   5
  -7   3  -6 7483.30 173.676   4
  -7   3  -6 7507.44 185.674   4
   7  -3   7 1062.47 186.368   5
  -7  -3  -7 761.728 142.750   1
  -7  -3  -8 1201.62 177.659   1
  -7  -3  -9 810.680 144.993   1
  -7  -3 -10 799.871 144.663   1
  -7  -3 -11 2709.68 266.815   1
  -7  -3 -12 3564.99 307.531   1
  -7  -3 -13 823.119 150.082   1
  -7  -3 -14 377.898 102.098   1
  -7  -3 -15-69.2752 61.9399   1
  -7  -3 -16 595.352 139.279   1
  -7  -3 -17 709.191 146.609   1
  -7  -3 -18 581.984 137.663   1
  -7  -3 -19 56.2438 70.2136   1
  -7  -3 -20 945.025 179.671   1
  -7  -4  17-83.0879 73.8667   3
   7  -4 -16 1353.61 211.736   5
  -7   4  16 1416.42 246.686   4
   7  -4 -15 757.200 164.862   5
  -7   4  15 721.801 168.349   4
   7  -4 -14 570.695 151.311   5
  -7   4  14 315.619 115.047   4
  -7   4  13 743.233 156.063   4
   7  -4 -13 776.437 165.234   5
   7  -4 -12 3656.29 350.088   5
  -7   4  12 4055.83 370.000   4
   7  -4 -11 583.535 144.384   5
  -7   4  11 490.794 134.226   4
   7  -4 -10 271.904 109.871   5
  -7   4  10 285.608 112.780   4
   7  -4  -9 1005.69 181.667   5
  -7   4   9 773.807 156.775   4
   7  -4  -8 8138.56 505.666   5
  -7   4   8 7739.54 460.347   4
  -7  -4   8 8110.03 490.949   1
   7  -4  -7-59.7500 78.9953   5
  -7  -4   7 46.9911 78.8934   1
  -7   4   7 39.9032 49.3597   4
   7  -4  -6 3389.97 328.982   5
  -7   4   6 2375.58 243.645   4
  -7  -4   6 2556.90 270.385   1
   7  -4  -5 135.297 89.0048   5
  -7  -4   5 244.304 97.4524   1
  -7   4   5 400.184 103.462   4
   7  -4  -4 5284.82 414.877   5
  -7   4   4 5175.94 328.661   4
  -7  -4   4 5656.05 387.154   1
   7  -4  -3 658.694 151.599   5
  -7  -4   3 615.141 139.578   1
  -7   4   3 474.639 104.173   4
   7  -4  -2 247.025 104.834   5
  -7   4   2 69.6923 33.6828   4
  -7  -4   2 21.6343 56.6427   1
   7  -4  -1 402.708 116.736   5
  -7   4   1 489.283 89.3245   4
  -7  -4   1 253.760 87.2578   1
   7  -4   0 5080.80 404.739   5
  -7   4   0 5203.79 271.328   4
  -7  -4   0 4996.36 356.493   1
  -7  -4  -1 1625.27 204.824   1
   7  -4   1 1785.86 248.657   5
  -7   4  -1 1705.28 148.300   4
  -7  -4  -2 214.907 97.7144   1
   7  -4   2 147.570 67.3647   5
  -7   4  -2 130.171 35.7644   4
  -7  -4  -3 5449.30 366.394   1
   7  -4   3 5667.25 429.493   5
  -7   4  -3 5844.14 216.005   4
  -7  -4  -4 3843.01 312.164   1
   7  -4   4 3479.75 341.783   5
  -7   4  -4 3640.73 141.082   4
   7  -4   5-49.4092 68.2869   5
  -7  -4  -5-6.26507 48.5961   1
   7  -4   6 180.194 117.900   5
  -7  -4  -6-44.5872 65.2450   1
  -7  -4  -7 12742.5 583.997   1
   7  -4   7 11958.0 628.069   5
   7  -4   8 711.515 163.535   5
  -7  -4  -8 603.266 139.712   1
   7  -4   9 934.477 182.223   5
  -7  -4  -9 587.515 126.917   1
   7  -4  10 570.023 146.101   5
  -7  -4 -10 341.460 107.512   1
  -7  -4 -11 4999.50 380.041   1
  -7  -4 -12 720.332 150.974   1
  -7  -4 -13 452.459 121.068   1
  -7  -4 -14 338.717 105.067   1
  -7  -4 -15 2633.27 294.987   1
  -7  -4 -16 207.714 101.438   1
  -7  -4 -17 526.023 144.425   1
  -7  -4 -18-82.3880 44.3035   1
  -7  -4 -19 307.582 105.341   1
   7  -5 -16-34.9256 69.0424   5
   7  -5 -15-44.6947 64.2512   5
  -7   5  15 45.5808 75.1727   4
   7  -5 -14 104.381 90.9207   5
  -7   5  14 7.06181 52.7044   4
   7  -5 -13 738.208 167.073   5
  -7   5  13 794.776 181.331   4
   7  -5 -12 235.997 116.955   5
  -7   5  12 145.322 92.8440   4
   7  -5 -11 437.140 146.302   5
  -7   5  11 347.112 122.239   4
   7  -5 -10 1595.96 240.415   5
  -7   5  10 1466.20 219.486   4
   7  -5  -9 1087.69 206.407   5
  -7  -5   9 597.847 157.223   1
  -7   5   9 838.062 166.495   4
   7  -5  -8-25.4810 93.1362   5
  -7  -5   8-20.7239 59.2218   1
  -7   5   8 78.2089 50.0816   4
   7  -5  -7 2232.52 288.222   5
  -7   5   7 2682.52 265.885   4
  -7  -5   7 2350.24 275.283   1
   7  -5  -6 3163.17 342.548   5
  -7   5   6 2350.80 239.011   4
  -7  -5   6 2367.49 272.229   1
   7  -5  -5 600.685 146.845   5
  -7  -5   5 707.529 147.660   1
  -7   5   5 721.454 128.127   4
   7  -5  -4 7.48014 76.3665   5
  -7   5   4-24.5015 38.9939   4
  -7  -5   4-56.9970 60.1527   1
   7  -5  -3 1679.29 247.632   5
  -7   5   3 1956.06 194.783   4
  -7  -5   3 1571.48 218.308   1
   7  -5  -2 751.722 171.632   5
  -7   5   2 1053.99 137.539   4
  -7  -5   2 945.534 164.311   1
  -7  -5   1 3.39933 59.4221   1
   7  -5  -1 19.9912 55.3165   5
  -7   5   1 80.7626 40.4003   4
  -7  -5   0 1118.14 184.278   1
   7  -5   0 1466.21 235.995   5
  -7   5   0 1058.17 119.543   4
  -7  -5  -1 7155.79 449.174   1
   7  -5   1 7514.76 512.669   5
  -7   5  -1 7371.25 288.557   4
  -7  -5  -2 197.223 88.3536   1
   7  -5   2 182.034 102.651   5
   7  -5   3 829.008 172.596   5
  -7  -5  -3 843.786 157.637   1
   7  -5   4 10.6603 75.5875   5
  -7  -5  -4-83.9419 70.1155   1
  -7  -5  -5 6594.75 439.755   1
   7  -5   5 7039.54 501.399   5
   7  -5   6 74.4465 86.5905   5
  -7  -5  -6-33.9739 55.2963   1
   7  -5   7 152.367 94.9497   5
  -7  -5  -7 349.528 116.677   1
   7  -5   8 539.338 154.054   5
  -7  -5  -8 504.259 134.758   1
  -7  -5  -9 3753.20 346.859   1
   7  -5   9 3294.37 342.696   5
   7  -5  10-82.8106 91.8554   5
  -7  -5 -10 74.4886 75.0214   1
   7  -5  11 98.2471 98.2610   5
  -7  -5 -11-54.6220 58.9786   1
   7  -5  12 132.511 116.621   5
  -7  -5 -12 64.1020 77.6788   1
  -7  -5 -13 5477.54 436.093   1
  -7  -5 -14 147.439 87.7771   1
  -7  -5 -15 872.838 181.410   1
  -7  -5 -16-3.51658 67.8787   1
   7  -6 -16 342.040 134.905   5
   7  -6 -15 442.043 140.897   5
   7  -6 -14 274.692 111.473   5
  -7   6  14 397.643 125.061   4
   7  -6 -13 52.6235 64.0150   5
  -7   6  13-32.9222 52.5725   4
   7  -6 -12 488.678 158.128   5
  -7   6  12 652.677 162.135   4
   7  -6 -11 366.409 124.318   5
  -7   6  11 357.018 123.937   4
   7  -6 -10 69.0902 97.4006   5
  -7  -6  10 18.6891 59.7488   1
  -7   6  10 35.9764 60.1259   4
   7  -6  -9 184.037 98.8775   5
  -7  -6   9 284.801 133.034   1
  -7   6   9 86.2949 69.1107   4
   7  -6  -8 1331.08 243.194   5
  -7  -6   8 1084.82 199.552   1
  -7   6   8 1300.15 200.269   4
   7  -6  -7 633.490 156.387   5
  -7  -6   7 834.990 174.766   1
  -7   6   7 778.268 149.012   4
   7  -6  -6 142.600 82.1142   5
  -7  -6   6 191.384 95.7455   1
  -7   6   6 246.859 96.2452   4
   7  -6  -5 451.353 149.097   5
  -7   6   5 243.284 87.6879   4
  -7  -6   5 564.948 144.721   1
   7  -6  -4 1163.25 208.022   5
  -7   6   4 1383.70 173.373   4
  -7  -6   4 1498.89 223.764   1
   7  -6  -3-98.9211 89.3834   5
  -7   6   3 74.0430 53.4950   4
  -7  -6   3 59.0044 60.3954   1
  -7  -6   2 403.729 107.292   1
   7  -6  -2 65.7268 84.8966   5
   7  -6  -1 2148.81 291.845   5
  -7  -6   1 2403.28 274.805   1
  -7  -6   0-10.7442 53.1437   1
   7  -6   0-7.26924 92.1451   5
  -7  -6  -1-25.6704 63.0252   1
   7  -6   1-228.607 118.431   5
  -7  -6  -2 14.3231 67.3101   1
   7  -6   2-47.8904 80.1842   5
  -7  -6  -3 3260.56 323.223   1
   7  -6   3 3742.80 388.744   5
   7  -6   4 30.5780 73.1775   5
  -7  -6  -4-9.67902 62.0946   1
   7  -6   5-211.202 128.830   5
  -7  -6  -5 53.0831 52.8122   1
   7  -6   6 299.307 118.359   5
  -7  -6  -6 307.237 112.158   1
  -7  -6  -7 2878.50 310.545   1
   7  -6   7 3246.06 359.844   5
   7  -6   8 636.234 167.846   5
  -7  -6  -8 1154.43 200.509   1
   7  -6   9 181.428 105.447   5
  -7  -6  -9 111.322 66.2538   1
   7  -6  10 84.5722 94.9956   5
  -7  -6 -10 305.303 120.551   1
  -7  -6 -11 4509.28 407.381   1
   7  -6  11 3822.51 391.419   5
   7  -6  12 148.858 100.471   5
  -7  -6 -12 115.626 81.1481   1
   7  -6  13 114.759 95.2513   5
   7  -6  14 71.9110 84.3219   5
  -7   7  12 33.7505 82.8398   4
  -7   7  11 50.3732 55.3648   4
  -7   7  10 767.004 159.789   4
  -7  -7   9-12.7143 57.4241   1
  -7   7   9 80.5408 50.9891   4
  -7  -7   8 7.68277 67.4865   1
  -7   7   8 178.092 76.3049   4
  -7  -7   7 22.2410 57.4121   1
  -7  -7   6 697.903 161.071   1
  -7  -7   5 54.4293 71.0863   1
  -7  -7   4 554.408 150.362   1
  -7  -7   3 60.4987 76.2193   1
  -7  -7   2 495.879 153.911   1
  -7  -7   1-94.7550 87.4679   1
  -7  -7   0-90.4783 86.2452   1
   7  -7   0 19.4333 80.4451   5
  -7  -7  -1 311.753 110.066   1
   7  -7   1 454.975 146.382   5
   7  -7   2 1757.50 277.887   5
  -7  -7  -2 1642.72 244.238   1
   7  -7   3 272.301 104.507   5
  -7  -7  -3 272.510 105.886   1
   7  -7   4 39.2871 72.7267   5
  -7  -7  -4 70.5144 79.1253   1
   7  -7   5 1702.88 273.822   5
  -7  -7  -5 1459.89 232.149   1
   7  -7   6 1421.64 247.742   5
  -7  -7  -6 1379.74 231.547   1
   7  -7   7-126.398 108.893   5
   7  -7   8 646.746 172.947   5
   7  -7   9 1633.16 270.632   5
   7  -7  10 37.5670 60.6419   5
   7  -7  11 159.302 105.870   5
   7  -7  12 513.936 156.899   5
   7  -7  13 1355.39 246.415   5
  -8   0  17 45.2945 92.3230   4
  -8   0  17-53.9515 64.0547   3
  -8   0  16 3145.04 369.860   3
  -8   0  16 2949.41 353.885   4
  -8   0  15-43.9197 84.4396   4
  -8   0  15 15.4143 57.8744   3
  -8   0  14 318.687 120.593   3
  -8   0  13 44.1387 62.6636   3
  -8   0  12 5600.29 458.515   3
  -8   0  11 43.6462 57.8984   3
  -8   0  10 106.846 68.7157   3
  -8   0   9-90.9936 96.8883   3
  -8   0   8 7549.30 499.683   3
  -8   0   7-16.9066 72.8188   3
  -8   0   6 2464.33 278.354   3
  -8   0   5 60.9504 81.4019   3
  -8   0   5-16.8560 30.5344   2
  -8   0   4 13170.0 606.582   3
  -8   0   4 12422.3 424.729   2
  -8   0   3 143.108 83.5160   3
  -8   0   3-1.30802 37.6853   2
  -8   0   2 847.021 128.120   2
  -8   0   1 30.5805 39.2582   2
  -8   0   0 5359.20 338.434   2
  -8   0  -1-4.50258 45.5671   2
  -8   0  -2 4338.54 330.924   2
  -8   0  -2 4794.75 306.080   1
  -8   0  -3 34.5098 56.8735   1
  -8   0  -3 1.10276 44.3651   2
  -8   0  -4-71.4090 52.9497   1
  -8   0  -4-16.5445 51.0118   2
  -8   0  -5-36.6777 64.4022   2
  -8   0  -5-27.0249 38.0811   1
  -8   0  -6 11808.7 600.247   2
  -8   0  -6 12424.6 469.767   1
  -8   0  -7-107.655 83.6321   2
  -8   0  -7 1.66220 51.0509   1
  -8   0  -8 35.2308 56.8982   2
  -8   0  -8 71.2278 45.6633   1
  -8   0  -9-72.8240 74.8254   2
  -8   0  -9-10.0724 36.7175   1
  -8   0 -10 23683.9 925.486   2
  -8   0 -10 24876.3 653.293   1
  -8   0 -11 41.7585 52.3724   1
  -8   0 -11 14.5279 78.3765   2
  -8   0 -12 3058.89 346.387   2
  -8   0 -12 3240.05 238.273   1
  -8   0 -13-26.4278 37.0757   1
  -8   0 -13 21.8446 76.1809   2
  -8   0 -14 5979.57 506.761   2
  -8   0 -15 93.1588 86.6409   2
  -8   0 -16 1506.63 265.156   2
  -8   0 -17 107.165 105.229   2
  -8  -1  17 308.277 146.247   4
  -8  -1  17-35.6551 65.4460   3
  -8   1  17 158.888 94.4655   4
  -8   1  16 248.895 99.3376   4
  -8  -1  16 420.128 141.420   3
  -8   1  15 120.335 99.8557   4
  -8   1  15 91.9342 77.3029   3
  -8  -1  15 394.022 155.536   3
  -8   1  14 3808.82 392.490   3
  -8  -1  14 3547.50 384.200   3
  -8   1  14 4104.73 402.976   4
  -8   1  13 152.444 95.8087   4
  -8   1  13-5.01311 86.0007   3
  -8  -1  13 44.5961 51.8914   3
  -8   1  12 396.662 130.092   4
  -8   1  12 344.168 117.297   3
  -8  -1  12 373.476 146.257   3
  -8   1  11 2312.69 295.595   3
  -8  -1  11 2407.00 296.614   3
  -8   1  11 2602.13 300.381   4
  -8   1  10 6147.79 467.482   3
  -8  -1  10 6661.15 491.049   3
  -8   1   9-17.8483 53.7253   3
  -8  -1   9 31.4429 80.0934   3
  -8   1   8 946.368 175.534   3
  -8  -1   8 1304.98 222.266   3
  -8   1   7 1231.10 194.753   3
  -8   1   6 452.732 117.158   3
  -8  -1   6 823.078 104.988   2
  -8   1   5 1249.06 189.371   3
  -8  -1   5 1202.33 135.619   2
  -8   1   4 3188.43 297.813   3
  -8  -1   4 3186.63 236.565   2
  -8   1   3 16958.3 674.058   3
  -8  -1   3 16406.7 568.114   2
  -8   1   2 418.594 116.959   3
  -8   1   1 1861.34 215.382   3
  -8  -1   1 1970.89 213.248   1
  -8   1   0 1389.38 182.085   3
  -8   1   0 1308.31 165.043   2
  -8  -1   0 1335.06 177.428   1
  -8   1  -1 2973.86 265.192   3
  -8   1  -1 3181.00 264.594   2
  -8  -1  -1 3356.72 269.077   1
  -8   1  -2 592.569 120.714   3
  -8   1  -2 464.674 110.926   2
  -8  -1  -2 541.716 111.296   1
  -8   1  -3-5.57711 34.4762   3
  -8   1  -3-65.4471 66.6388   2
  -8  -1  -3-34.6992 46.9050   1
  -8   1  -4 1722.76 183.799   3
  -8   1  -4 1400.44 196.922   2
  -8  -1  -4 1344.96 170.047   1
  -8   1  -5 7698.10 365.685   3
  -8   1  -5 7454.91 465.271   2
  -8  -1  -5 8220.21 412.485   1
  -8   1  -6 93.1426 47.0378   3
  -8   1  -6 143.811 82.3719   2
  -8  -1  -6 45.7211 41.7609   1
  -8  -1  -7 903.960 136.965   1
  -8   1  -7 976.945 119.029   3
  -8   1  -7 818.890 111.401   1
  -8   1  -7 1160.48 197.198   2
  -8  -1  -7 761.332 174.969   2
  -8   1  -8 2556.98 181.798   3
  -8   1  -8 2629.50 289.117   2
  -8  -1  -8 3032.39 327.731   2
  -8   1  -8 2366.93 187.427   1
  -8  -1  -8 2430.58 221.177   1
  -8  -1  -9 2199.91 212.727   1
  -8   1  -9 2456.66 166.784   3
  -8   1  -9 1930.93 257.088   2
  -8  -1  -9 2091.07 280.946   2
  -8   1  -9 2516.88 188.935   1
  -8  -1 -10 80.5505 60.1342   1
  -8   1 -10 128.198 96.4926   2
  -8   1 -10 100.523 42.0017   1
  -8  -1 -10 71.9984 78.5788   2
  -8  -1 -11 1780.46 195.171   1
  -8   1 -11 1677.68 255.032   2
  -8  -1 -11 1896.43 276.069   2
  -8   1 -11 1679.60 152.733   1
  -8  -1 -12 5626.02 345.341   1
  -8   1 -12 4796.52 439.916   2
  -8  -1 -12 5295.31 467.274   2
  -8  -1 -13-20.1491 54.3211   1
  -8   1 -13 98.3418 59.4071   2
  -8  -1 -13 169.728 99.9299   2
  -8  -1 -14 689.694 125.419   1
  -8   1 -14 679.997 173.027   2
  -8  -1 -14 687.767 184.949   2
  -8  -1 -15 1366.06 177.821   1
  -8   1 -15 1454.89 255.888   2
  -8  -1 -15 1380.36 259.724   2
  -8   1 -16 4522.94 450.533   2
  -8  -1 -16 4981.38 482.512   2
  -8   1 -17 11.2864 82.1125   2
  -8  -1 -17 16.9593 67.7307   2
  -8  -2  16 366.579 145.763   3
  -8   2  16 522.981 153.300   4
  -8  -2  15 302.656 127.498   3
  -8   2  15 864.335 204.223   4
  -8  -2  14 198.737 112.080   3
  -8   2  14 283.515 118.122   4
  -8  -2  13 3954.21 398.934   3
  -8   2  13 3595.19 366.124   4
  -8   2  12 1424.79 230.632   4
  -8  -2  12 1612.05 252.377   3
  -8   2  11 1618.03 239.517   4
  -8   2  10 119.024 101.416   4
  -8   2   9 16583.4 762.474   3
  -8   2   9 16570.0 715.135   4
  -8   2   8 271.047 103.238   4
  -8   2   8 214.159 109.832   3
  -8   2   7 311.704 103.039   4
  -8   2   7 332.391 128.102   3
  -8   2   6 1027.84 167.704   4
  -8   2   6 1151.95 197.794   3
  -8   2   5 24148.5 848.342   3
  -8   2   4 631.189 142.182   3
  -8  -2   4 611.943 135.348   1
  -8   2   3 2.52128 51.6808   3
  -8  -2   3-0.13197 51.7866   1
  -8   2   2 694.526 146.194   3
  -8  -2   2 533.263 105.459   1
  -8   2   1 10834.1 507.784   3
  -8  -2   1 10889.8 516.244   1
  -8   2   0-23.4604 42.3133   3
  -8  -2   0 7.65037 45.6690   1
  -8   2  -1-2.57362 61.8588   3
  -8  -2  -1 87.0327 59.4994   1
  -8   2  -2 491.927 100.041   3
  -8  -2  -2 586.360 123.509   1
  -8   2  -3 2419.30 213.982   3
  -8  -2  -3 2636.39 250.753   1
  -8   2  -4 52.1814 40.2383   3
  -8  -2  -4 5.29771 43.3620   1
  -8  -2  -5 358.435 102.770   1
  -8   2  -5 290.116 68.7195   3
  -8  -2  -6 269.143 86.5385   1
  -8  -2  -7 6135.39 374.898   1
  -8  -2  -8 54.2739 70.7556   1
  -8  -2  -9 206.536 92.6230   1
  -8  -2 -10 1140.40 172.055   1
  -8  -2 -11 4659.95 336.049   1
  -8  -2 -12 321.561 103.155   1
  -8  -2 -13-76.0103 74.8160   1
  -8  -2 -14 735.572 144.937   1
  -8  -2 -15 2735.13 272.148   1
  -8  -2 -15 2569.73 350.329   2
  -8  -2 -16 34.6156 55.1766   1
  -8  -2 -16 40.7467 90.1525   2
  -8  -2 -17 630.461 131.536   1
  -8   3  16-124.780 108.140   4
   8  -3 -15 1477.57 219.988   5
  -8  -3  15 1916.51 293.918   3
  -8   3  15 1394.81 232.718   4
   8  -3 -14 325.152 120.455   5
  -8  -3  14 148.203 93.2250   3
  -8   3  14 170.408 82.7544   4
   8  -3 -13 507.173 137.839   5
  -8   3  13 142.995 61.8867   4
   8  -3 -12 38.8460 76.0226   5
  -8   3  12 215.344 119.177   4
   8  -3 -11 2930.88 313.565   5
  -8   3  11 3120.82 323.874   4
   8  -3 -10 16.0278 78.9770   5
  -8   3  10 129.742 91.9309   4
   8  -3  -9 54.2148 59.3119   5
  -8   3   9-50.5114 84.7641   4
   8  -3  -8 355.436 124.506   5
  -8   3   8 86.5485 67.3943   4
   8  -3  -7 8006.26 511.646   5
  -8   3   7 7444.02 463.803   4
   8  -3  -6 74.0871 100.838   5
  -8  -3   6 152.662 93.4251   1
  -8   3   6-72.8670 66.7149   4
   8  -3  -5 84.2933 81.1975   5
  -8  -3   5 252.662 109.205   1
  -8   3   5 198.532 86.6242   4
   8  -3  -4 7900.09 512.034   5
  -8   3   4 7780.18 431.562   4
  -8  -3   4 7390.15 457.558   1
   8  -3  -3 4626.62 395.319   5
  -8   3   3 4840.09 335.939   4
  -8  -3   3 5107.17 374.329   1
  -8   3   2-12.1321 35.3509   4
  -8  -3   2-1.39075 54.9632   1
  -8   3   1-24.8254 44.2223   4
   8  -3  -1 33.4763 67.0096   5
  -8  -3   1 20.9013 68.6196   1
  -8   3   0 209.918 77.5554   4
   8  -3   0 252.653 126.747   5
  -8  -3   0 92.5878 71.0821   1
   8  -3   1 16332.2 735.409   5
  -8   3  -1 16278.1 518.333   4
  -8  -3  -1 17993.4 680.763   1
  -8   3  -2 915.618 119.680   4
   8  -3   2 1042.33 198.985   5
  -8  -3  -2 892.821 150.890   1
  -8   3  -3 49.3148 42.7884   4
  -8  -3  -3 62.1854 61.0011   1
   8  -3   3 149.309 92.9724   5
  -8  -3  -4 166.418 80.7894   1
  -8   3  -4 200.581 56.8815   4
  -8  -3  -5 12602.0 564.899   1
  -8  -3  -6 220.853 74.6193   1
  -8  -3  -7 19.6890 55.8505   1
  -8  -3  -8-46.7167 59.9515   1
  -8  -3  -9 6675.61 420.071   1
  -8  -3 -10 182.849 98.4270   1
  -8  -3 -11 559.214 135.147   1
  -8  -3 -12 52.4256 57.0555   1
  -8  -3 -13 29.7890 58.1476   1
  -8  -3 -14 172.262 70.1365   1
  -8  -3 -15 349.058 112.252   1
  -8  -3 -16 1874.00 243.535   1
  -8  -3 -17 72.3494 45.6632   1
  -8  -3 -18 111.946 72.8735   1
   8  -4 -16 1456.83 230.581   5
   8  -4 -15 130.866 93.5575   5
  -8   4  15-5.30618 62.4265   4
   8  -4 -14 5.20697 60.8546   5
  -8   4  14 8.02563 64.2804   4
   8  -4 -13 849.626 182.488   5
  -8   4  13 680.490 161.447   4
   8  -4 -12 588.992 162.978   5
  -8   4  12 780.492 179.439   4
   8  -4 -11 9.88862 71.1009   5
  -8   4  11 93.0233 77.8507   4
   8  -4 -10 449.402 145.804   5
  -8   4  10 190.970 98.2355   4
   8  -4  -9 2270.89 290.672   5
  -8   4   9 2261.32 265.910   4
   8  -4  -8 468.640 136.000   5
  -8   4   8 516.918 122.639   4
   8  -4  -7 66.9954 73.8103   5
  -8  -4   7-33.9910 54.4161   1
  -8   4   7 108.440 81.6606   4
   8  -4  -6 108.491 80.5778   5
  -8  -4   6 88.6582 85.0624   1
  -8   4   6-36.6458 64.3455   4
   8  -4  -5 1242.03 218.140   5
  -8  -4   5 1013.59 180.569   1
  -8   4   5 1063.53 160.768   4
   8  -4  -4 443.642 137.275   5
  -8  -4   4 174.638 91.2710   1
  -8   4   4 277.300 87.8291   4
   8  -4  -3 476.154 135.308   5
  -8  -4   3 320.281 103.735   1
  -8   4   3 260.887 77.8486   4
   8  -4  -2 723.198 159.180   5
  -8  -4   2 663.595 144.341   1
  -8   4   2 656.830 117.731   4
   8  -4  -1 3965.69 380.956   5
  -8   4   1 3565.59 254.356   4
  -8  -4   1 3250.19 312.497   1
   8  -4   0 764.042 185.369   5
  -8   4   0 493.810 91.7364   4
  -8  -4   0 600.570 132.946   1
  -8  -4  -1 33.5639 75.5969   1
   8  -4   1-14.9939 75.1624   5
  -8   4  -1 18.1465 35.4085   4
  -8  -4  -2 787.615 160.722   1
   8  -4   2 794.580 177.717   5
   8  -4   3 5852.64 466.468   5
  -8  -4  -3 6296.57 419.833   1
  -8  -4  -4 626.139 140.343   1
   8  -4   4 532.417 142.682   5
  -8  -4  -5-45.2282 63.5230   1
   8  -4   5 147.972 94.9214   5
  -8  -4  -6 7356.98 460.123   1
   8  -4   6 7106.51 511.948   5
  -8  -4  -7 2332.44 261.820   1
   8  -4   7 3149.52 346.725   5
  -8  -4  -8 495.688 129.682   1
  -8  -4  -9 109.052 79.4274   1
  -8  -4 -10 4960.47 391.116   1
  -8  -4 -11 1668.21 230.000   1
  -8  -4 -12 1555.44 223.460   1
  -8  -4 -13 43.0586 50.4866   1
  -8  -4 -14 1691.16 243.185   1
  -8  -4 -15 98.2857 68.5399   1
  -8  -4 -16 775.709 169.524   1
  -8  -4 -17 10.9347 61.1729   1
   8  -5 -16 148.534 102.467   5
   8  -5 -15 334.950 141.456   5
   8  -5 -14 2760.06 337.666   5
  -8   5  14 2519.17 323.599   4
   8  -5 -13-24.7728 52.0681   5
  -8   5  13 2.68144 58.9288   4
   8  -5 -12 87.9613 68.5335   5
  -8   5  12 169.109 92.2150   4
   8  -5 -11 650.586 173.456   5
  -8   5  11 288.376 116.065   4
   8  -5 -10 3449.02 377.823   5
  -8   5  10 2824.82 307.891   4
   8  -5  -9 74.4860 72.4730   5
  -8   5   9-26.5944 62.7707   4
   8  -5  -8 11.9534 61.4132   5
  -8  -5   8 146.420 75.6825   1
  -8   5   8 29.7031 49.6367   4
   8  -5  -7 467.868 141.440   5
  -8  -5   7 306.897 124.889   1
  -8   5   7 430.995 113.296   4
   8  -5  -6 1141.88 219.134   5
  -8  -5   6 1006.87 185.945   1
  -8   5   6 835.730 151.577   4
   8  -5  -5-121.331 111.357   5
  -8  -5   5-13.8421 64.1126   1
  -8   5   5 72.4654 52.3889   4
   8  -5  -4 386.607 129.559   5
  -8  -5   4 333.095 111.605   1
  -8   5   4 304.270 84.5682   4
   8  -5  -3 3.38315 92.5346   5
  -8  -5   3 104.515 63.4747   1
  -8   5   3 140.267 55.6978   4
   8  -5  -2 607.799 162.544   5
  -8   5   2 560.480 104.085   4
  -8  -5   2 333.562 117.840   1
   8  -5  -1-59.6789 96.4229   5
  -8  -5   1-28.7193 60.1511   1
   8  -5   0 2635.31 327.848   5
  -8  -5   0 2714.34 294.706   1
  -8  -5  -1 344.864 107.210   1
   8  -5   1 605.778 160.581   5
  -8  -5  -2 3.27529 52.4442   1
   8  -5   2 30.3933 74.7785   5
  -8  -5  -3-47.1636 63.0174   1
   8  -5   3 190.629 124.025   5
  -8  -5  -4 492.302 127.375   1
   8  -5   4 511.467 156.396   5
  -8  -5  -5-7.48816 44.1701   1
   8  -5   5 24.1743 66.9853   5
   8  -5   6 45.5496 81.5026   5
  -8  -5  -6 60.1641 59.1340   1
   8  -5   7 812.089 181.874   5
  -8  -5  -7 533.077 135.865   1
   8  -5   8 2466.62 321.823   5
  -8  -5  -8 1747.77 243.662   1
   8  -5   9 448.572 160.933   5
  -8  -5  -9 241.860 79.0326   1
   8  -5  10 391.405 144.900   5
  -8  -5 -10 204.334 111.821   1
  -8  -5 -11 49.3721 52.0243   1
  -8  -5 -12 1835.53 262.120   1
  -8  -5 -13 1723.52 254.461   1
   8  -6 -12 1314.83 252.111   5
  -8   6  12 1334.56 228.181   4
   8  -6 -11 193.323 112.890   5
  -8   6  11 63.3966 62.4277   4
   8  -6 -10 22.0550 82.5613   5
  -8   6  10 47.6628 40.7692   4
   8  -6  -9 1239.95 237.093   5
  -8   6   9 1103.16 191.119   4
   8  -6  -8 1720.10 271.957   5
  -8  -6   8 1535.54 251.639   1
  -8   6   8 1481.88 217.506   4
   8  -6  -7 179.656 119.445   5
  -8  -6   7 138.313 95.4972   1
  -8   6   7 70.4425 50.8984   4
   8  -6  -6 220.558 117.267   5
  -8  -6   6 95.1791 84.1432   1
   8  -6  -5 1043.50 223.543   5
  -8  -6   5 1560.94 244.987   1
   8  -6  -4 287.139 126.931   5
  -8  -6   4 451.217 139.262   1
   8  -6  -3 1370.11 239.637   5
  -8  -6   3 851.061 176.299   1
   8  -6  -2 96.5295 59.3382   5
  -8  -6   2 148.887 80.4511   1
   8  -6  -1 80.8051 101.033   5
  -8  -6   1 48.0497 63.1771   1
  -8  -6   0 91.2143 56.3634   1
   8  -6   0-71.9698 90.7482   5
  -8  -6  -1 67.4269 71.0238   1
   8  -6   1 261.012 125.634   5
  -8  -6  -2 378.504 122.884   1
   8  -6   2 536.016 168.481   5
  -8  -6  -3 12.8362 48.5350   1
   8  -6   3-57.1854 105.197   5
  -8  -6  -4-8.87873 66.4870   1
   8  -6   4 166.439 94.0729   5
   8  -6   5 32.5177 73.1972   5
  -8  -6  -5 20.2632 58.7223   1
  -8  -6  -6 1986.57 267.593   1
   8  -6   6 2430.96 331.979   5
   8  -6   7 325.584 131.577   5
  -8  -6  -7 78.2085 65.2932   1
   8  -6   8 22.2176 70.9999   5
  -8  -6  -8 48.7196 63.1641   1
   8  -6   9 11.9438 78.0481   5
   8  -6  10 2172.02 315.509   5
   8  -6  11 222.026 118.801   5
   8  -6  12 117.711 97.4196   5
  -9   0  15-42.8282 71.4928   4
  -9   0  14 51.2778 73.7568   4
  -9   0  14-81.2805 73.7297   3
  -9   0  13 2790.52 344.786   3
  -9   0  12-73.4059 105.238   3
  -9   0  11 1307.76 240.439   3
  -9   0  10 3.28170 60.7562   3
  -9   0   9 7142.31 522.030   3
  -9   0   8 103.607 84.3378   3
  -9   0   7 1890.07 261.531   3
  -9   0   6-141.048 98.7041   3
  -9   0   5 4157.34 372.784   3
  -9   0   4 82.8451 80.9017   3
  -9   0   3 2022.44 251.401   3
  -9   0   3 1775.03 181.630   2
  -9   0   2 41.9269 71.0415   3
  -9   0   2-60.6258 68.3777   2
  -9   0   1 10470.0 548.547   3
  -9   0   1 10231.0 482.116   2
  -9   0   0 20.0255 55.1749   3
  -9   0   0 53.3677 58.9218   2
  -9   0  -1 2304.51 252.216   2
  -9   0  -2 57.9305 59.0494   2
  -9   0  -3 272.311 86.0696   1
  -9   0  -3 236.050 95.8536   2
  -9   0  -4 6.79157 43.9755   1
  -9   0  -4-85.5073 87.2980   2
  -9   0  -5 3771.95 355.702   2
  -9   0  -5 4063.36 293.859   1
  -9   0  -6 36.1112 53.2805   1
  -9   0  -6 10.7483 48.3039   2
  -9   0  -7 325.393 118.029   2
  -9   0  -7 478.098 105.393   1
  -9   0  -8-55.8600 61.0956   2
  -9   0  -8-35.0626 39.4522   1
  -9   0  -9 4498.41 414.520   2
  -9   0  -9 3941.83 283.305   1
  -9   0 -10 37.7991 47.7238   2
  -9   0 -10-53.8623 41.1911   1
  -9   0 -11 756.592 190.110   2
  -9   0 -11 962.418 142.531   1
  -9   0 -12 1.14249 78.6048   2
  -9   0 -13 2311.66 323.961   2
  -9   0 -14 42.4556 70.9765   2
  -9   0 -15 546.194 153.177   2
  -9   1  15 4232.75 433.296   4
  -9   1  14 528.506 167.242   4
  -9   1  14 205.856 113.658   3
  -9  -1  14 313.013 136.643   3
  -9   1  13 771.474 191.104   4
  -9   1  13 442.909 140.399   3
  -9  -1  13 345.741 133.907   3
  -9   1  12 353.621 135.021   4
  -9   1  12 318.901 123.435   3
  -9  -1  12 516.623 169.229   3
  -9   1  11 6634.88 520.187   3
  -9  -1  11 6453.00 515.885   3
  -9   1  11 5982.31 474.259   4
  -9   1  10 164.348 111.341   3
  -9  -1  10-92.8186 95.7073   3
  -9   1   9-93.3496 93.0061   3
  -9  -1   9 33.5342 59.7829   3
  -9   1   8 146.833 100.989   3
  -9  -1   8 271.780 116.429   3
  -9   1   7 4935.43 417.905   3
  -9  -1   7 4402.44 404.785   3
  -9   1   6 1100.32 200.535   3
  -9   1   5-19.1320 83.0987   3
  -9   1   4 5384.63 413.959   3
  -9   1   3 5517.17 411.655   3
  -9  -1   3 5655.58 345.263   2
  -9   1   2 1493.23 214.383   3
  -9  -1   2 1484.49 188.439   2
  -9   1   1 42.2603 54.2288   3
  -9  -1   1 22.5697 51.6986   2
  -9   1   0 1806.90 221.436   3
  -9  -1   0 1915.79 228.059   2
  -9  -1   0 1553.01 203.600   1
  -9   1  -1 1032.67 166.103   3
  -9   1  -1 897.943 152.706   2
  -9  -1  -1 1360.76 189.992   1
  -9  -1  -1 1121.29 183.238   2
  -9   1  -2 785.855 142.134   3
  -9   1  -2 843.325 152.291   2
  -9  -1  -2 1045.88 165.316   1
  -9  -1  -2 926.882 182.348   2
  -9   1  -3 449.684 107.520   3
  -9   1  -3 417.200 117.268   2
  -9  -1  -3 279.865 95.6367   1
  -9  -1  -3 343.362 118.892   2
  -9   1  -4 12059.7 513.671   3
  -9   1  -4 12150.0 602.861   2
  -9  -1  -4 11092.2 604.099   2
  -9  -1  -4 12218.2 535.703   1
  -9   1  -5 381.246 102.443   3
  -9   1  -5 293.415 109.504   2
  -9  -1  -5 254.835 107.561   2
  -9  -1  -5 264.367 87.2748   1
  -9   1  -6 577.305 107.362   3
  -9   1  -6 210.409 87.3358   2
  -9  -1  -6 449.000 138.660   2
  -9  -1  -6 479.703 121.914   1
  -9   1  -7-6.68310 28.7690   3
  -9   1  -7-57.2593 64.0987   2
  -9  -1  -7 92.0549 85.7840   2
  -9  -1  -7 72.7840 53.5152   1
  -9   1  -8 2253.48 286.859   2
  -9  -1  -8 1976.90 281.067   2
  -9  -1  -8 2378.23 236.676   1
  -9   1  -9 748.044 183.526   2
  -9  -1  -9 1191.77 226.698   2
  -9  -1  -9 1242.92 174.109   1
  -9  -1 -10 70.2041 55.9865   1
  -9   1 -10 136.970 85.3374   2
  -9  -1 -10 58.2451 61.4840   2
  -9  -1 -11 2487.36 332.810   2
  -9   1 -11 2080.20 294.365   2
  -9  -1 -11 2287.65 231.338   1
  -9  -1 -12 716.995 132.471   1
  -9   1 -12 929.672 210.098   2
  -9  -1 -12 909.038 207.799   2
  -9  -1 -13-6.13196 32.8821   1
  -9   1 -13-61.8914 74.6051   2
  -9  -1 -13 77.8864 91.6350   2
  -9   1 -14 23.3821 84.6777   2
  -9  -1 -14 306.024 121.949   2
  -9   2  15-5.08862 57.5285   4
  -9  -2  14 597.181 175.837   3
  -9   2  14 846.831 198.474   4
  -9  -2  13 1333.48 238.984   3
  -9   2  13 1153.20 220.550   4
  -9   2  12 454.823 147.489   4
  -9  -2  12 420.482 147.678   3
  -9   2  11 135.665 102.067   4
  -9  -2  11 79.1455 113.827   3
  -9   2  10 1567.81 243.664   4
  -9   2   9 1696.39 246.368   4
  -9   2   8 144.116 97.6751   4
  -9   2   8 55.6958 57.8367   3
  -9   2   7 4.79809 61.0133   4
  -9   2   7-48.0653 60.1468   3
  -9   2   6 4494.35 398.375   3
  -9   2   6 4321.89 363.025   4
  -9   2   5 2879.38 310.521   3
  -9   2   4-19.7154 75.4004   3
  -9   2   3 68.8575 49.6118   3
  -9  -2   3-36.1191 64.6318   1
  -9   2   2 3833.23 335.236   3
  -9  -2   2 3779.64 328.187   1
  -9   2   1 1532.76 204.903   3
  -9  -2   1 2089.34 238.774   1
  -9   2   0 344.269 103.135   3
  -9  -2   0 161.090 80.2459   1
  -9   2  -1-26.3560 48.3762   3
  -9  -2  -1 10.0348 51.3508   1
  -9   2  -2 3733.56 294.323   3
  -9  -2  -2 3892.32 322.548   1
  -9   2  -3 909.828 139.871   3
  -9  -2  -3 944.424 158.790   1
  -9   2  -4 489.312 99.4348   3
  -9  -2  -4 373.454 104.678   1
  -9  -2  -5-32.3573 55.7463   1
  -9  -2  -6 6497.01 411.456   1
  -9  -2  -7 13.6269 40.6097   1
  -9  -2  -8 317.165 88.4994   1
  -9  -2  -9 257.635 96.3042   1
  -9  -2 -10 9474.49 502.138   1
  -9  -2 -11 240.315 91.3641   1
  -9  -2 -12 176.236 69.8821   1
  -9  -2 -12 265.983 140.855   2
  -9  -2 -13 663.216 137.025   1
  -9  -2 -13 488.319 158.577   2
  -9  -2 -14 5168.73 379.260   1
  -9  -2 -14 5688.36 522.872   2
  -9  -2 -15 70.9207 53.8109   1
  -9   3  14 135.085 81.3412   4
  -9   3  13 6.24785 53.6478   4
  -9   3  12-40.2742 78.1812   4
  -9   3  11 271.125 99.0803   4
  -9   3  10 337.102 134.072   4
  -9   3   9 240.004 120.071   4
   9  -3  -8 1993.08 272.646   5
  -9   3   8 1703.87 232.972   4
   9  -3  -7 337.409 138.949   5
  -9   3   7 12.0608 47.0301   4
   9  -3  -6 169.136 117.947   5
  -9   3   6 195.337 87.8524   4
   9  -3  -5 508.208 159.438   5
  -9  -3   5 248.788 92.0172   1
  -9   3   5 382.883 113.137   4
   9  -3  -4 7124.25 522.064   5
  -9   3   4 6641.26 424.750   4
  -9  -3   4 6811.40 460.412   1
  -9   3   3 394.005 109.258   4
   9  -3  -3 568.058 160.386   5
  -9  -3   3 404.004 122.336   1
  -9   3   2 309.073 104.097   4
  -9  -3   2 134.886 58.9652   1
  -9   3   1 104.933 70.4418   4
  -9  -3   1 39.0273 74.0932   1
  -9   3   0 17069.3 599.595   4
  -9  -3   0 18147.3 729.929   1
  -9   3  -1 685.918 120.510   4
  -9  -3  -1 761.325 154.017   1
  -9   3  -2 11.9130 42.3007   4
  -9  -3  -2 76.2968 58.3785   1
  -9  -3  -3 191.587 84.7560   1
  -9  -3  -4 7674.40 468.762   1
  -9  -3  -5-6.50385 58.2644   1
  -9  -3  -6 284.339 99.8402   1
  -9  -3  -7 110.923 61.4990   1
  -9  -3  -8 8484.31 496.806   1
  -9  -3  -9 47.0279 62.8587   1
  -9  -3 -10 608.193 139.350   1
  -9  -3 -11 36.7410 41.8517   1
  -9  -3 -12 3375.19 323.148   1
  -9  -3 -13 33.4646 45.1436   1
  -9  -3 -14 319.497 111.541   1
  -9  -3 -15 1150.41 196.254   1
  -9  -3 -16 1629.07 236.656   1
   9  -4 -15-51.2221 59.5333   5
   9  -4 -14 151.827 110.070   5
   9  -4 -13 1198.84 226.250   5
  -9   4  13 929.088 194.117   4
   9  -4 -12 444.658 147.774   5
  -9   4  12 686.621 172.851   4
   9  -4 -11 551.172 160.040   5
  -9   4  11 107.406 84.8184   4
   9  -4 -10 691.104 166.977   5
  -9   4  10 529.853 147.534   4
   9  -4  -9 1689.42 263.667   5
  -9   4   9 1218.98 204.514   4
   9  -4  -8 397.680 155.798   5
  -9   4   8 129.482 77.8319   4
   9  -4  -7 912.650 215.782   5
  -9   4   7 924.148 174.771   4
   9  -4  -6 1015.00 215.784   5
  -9  -4   6 887.609 187.581   1
  -9   4   6 966.951 172.761   4
   9  -4  -5 5621.62 478.747   5
  -9   4   5 5250.93 378.700   4
  -9  -4   5 5363.56 430.574   1
   9  -4  -4 95.6075 97.4057   5
  -9  -4   4 46.9131 62.4715   1
  -9   4   4 14.4114 45.7083   4
   9  -4  -3 348.308 143.209   5
  -9  -4   3 247.306 97.4213   1
  -9   4   3 155.114 59.6893   4
   9  -4  -2 4233.78 423.297   5
  -9   4   2 4310.75 309.282   4
  -9  -4   2 4764.31 400.003   1
   9  -4  -1 3274.88 371.204   5
  -9  -4   1 2798.92 304.938   1
   9  -4   0 79.9376 104.392   5
  -9  -4   0-50.9133 74.3654   1
   9  -4   1 363.244 144.390   5
  -9  -4  -1 236.379 94.7234   1
   9  -4   2 5135.70 463.394   5
  -9  -4  -2 4248.76 369.498   1
   9  -4   3 874.865 199.919   5
  -9  -4  -3 936.869 179.111   1
  -9  -4  -4 90.1958 62.1663   1
   9  -4   4 283.026 155.342   5
  -9  -4  -5 2916.15 306.168   1
  -9  -4  -6 2866.63 301.644   1
  -9  -4  -7 79.8943 65.0071   1
  -9  -4  -8 9.20530 56.5516   1
  -9  -4  -9 3043.62 318.657   1
  -9  -4 -10 3776.84 353.337   1
  -9  -4 -11-74.6278 63.7304   1
  -9  -4 -12 173.504 88.8558   1
  -9  -4 -13 389.582 120.654   1
  -9  -4 -14 1520.35 233.668   1
   9  -5 -13-61.7451 69.3123   5
   9  -5 -12-5.26630 66.2625   5
  -9   5  12-115.738 75.3145   4
   9  -5 -11 1662.48 270.055   5
  -9   5  11 1678.30 256.033   4
   9  -5 -10-107.615 99.1340   5
  -9   5  10 49.3204 50.4617   4
   9  -5  -9 21.3455 66.5659   5
  -9   5   9 110.537 79.8239   4
   9  -5  -8 193.751 124.195   5
  -9   5   8 59.7818 58.9770   4
   9  -5  -7 4072.74 432.075   5
  -9   5   7 3505.91 327.187   4
  -9  -5   7 3829.63 388.931   1
   9  -5  -6 187.208 124.030   5
  -9  -5   6-11.7775 59.7943   1
  -9   5   6 77.0424 57.6923   4
   9  -5  -5 62.9547 94.5116   5
  -9  -5   5 179.643 127.177   1
   9  -5  -4 109.330 108.304   5
  -9  -5   4 169.878 99.7069   1
   9  -5  -3 2005.70 301.017   5
  -9  -5   3 1957.36 269.742   1
   9  -5  -2 516.590 156.811   5
  -9  -5   2 320.483 117.351   1
   9  -5  -1 717.130 195.684   5
  -9  -5   1 448.449 131.897   1
   9  -5   0-46.4187 63.0885   5
  -9  -5   0 131.173 90.5031   1
   9  -5   1 2014.59 297.523   5
  -9  -5  -1 1510.10 233.416   1
   9  -5   2 210.138 122.755   5
  -9  -5  -2 135.643 88.0603   1
  -9  -5  -3 14.1209 49.3110   1
   9  -5   3 57.9276 100.563   5
  -9  -5  -4 26.2315 55.4387   1
   9  -5   4-168.128 100.252   5
  -9  -5  -5 110.487 79.4697   1
   9  -5   5 531.974 169.319   5
  -9  -5  -6 500.641 144.126   1
   9  -5   6 794.809 205.466   5
  -9  -5  -7 458.906 139.667   1
   9  -5   7 638.001 179.585   5
  -9  -5  -8 202.899 96.8327   1
   9  -5   8 380.062 139.925   5
  -9  -5  -9 357.594 110.691   1
 -10   0  12 915.724 201.473   3
 -10   0  11 33.3950 63.9292   3
 -10   0  10 5364.31 482.628   3
 -10   0   9-47.9469 74.8193   3
 -10   0   8 167.811 91.4722   3
 -10   0   7-43.8650 73.9773   3
 -10   0   6 9535.25 611.559   3
 -10   0   5 125.870 103.463   3
 -10   0   4 1051.87 208.736   3
 -10   0   3 4.79320 69.4860   3
 -10   0   2 13067.3 666.703   3
 -10   0   1 114.357 92.5956   3
 -10   0   1-44.0239 45.0263   2
 -10   0   0 125.840 85.9135   3
 -10   0   0 49.8172 49.8801   2
 -10   0  -1 142.082 97.7271   3
 -10   0  -1 9.62265 55.0317   2
 -10   0  -2 7766.11 482.749   3
 -10   0  -2 7244.63 472.998   2
 -10   0  -3 2.53981 49.0673   3
 -10   0  -3 14.1413 52.3755   2
 -10   0  -4 969.544 169.025   3
 -10   0  -4 720.949 156.653   2
 -10   0  -5-2.89012 39.0776   3
 -10   0  -5 30.4967 83.5519   2
 -10   0  -6 5710.07 376.408   3
 -10   0  -6 4411.61 413.694   2
 -10   0  -6 4889.14 342.420   1
 -10   0  -7-10.3053 51.6102   1
 -10   0  -7 95.8867 81.1613   2
 -10   0  -8 140.731 62.0706   1
 -10   0  -8 30.7617 73.5170   2
 -10   0  -9-91.4572 64.1402   2
 -10   0 -10 898.021 200.145   2
 -10   0 -11 70.2123 73.8587   2
 -10   0 -12-16.0555 94.0760   2
 -10   1  12 2340.25 330.439   3
 -10   1  12 2751.89 348.497   4
 -10   1  11 590.437 170.236   4
 -10   1  11 374.986 123.228   3
 -10  -1  11 448.693 157.984   3
 -10   1  10 0.92368 90.7840   3
 -10  -1  10 9.53328 84.5446   3
 -10   1   9-38.5854 96.6373   3
 -10  -1   9-6.54004 49.5541   3
 -10   1   8 3256.74 365.738   3
 -10  -1   8 3883.11 408.334   3
 -10   1   7 510.529 141.736   3
 -10  -1   7 883.736 205.220   3
 -10   1   6 29.5908 72.1116   3
 -10  -1   6 116.134 67.8762   3
 -10   1   5 347.062 140.605   3
 -10  -1   5 407.697 135.559   3
 -10   1   4 3947.68 374.922   3
 -10   1   3 634.033 148.042   3
 -10   1   2 762.321 167.725   3
 -10   1   1 1230.29 209.602   3
 -10  -1   1 1650.14 209.603   2
 -10   1   0 4056.26 351.574   3
 -10  -1   0 3594.44 323.190   2
 -10   1  -1 385.396 110.878   3
 -10  -1  -1 118.075 61.5754   2
 -10   1  -2 202.620 87.7242   3
 -10   1  -2 245.680 92.4455   2
 -10  -1  -2 244.718 89.6671   1
 -10  -1  -2 72.3785 68.7919   2
 -10   1  -3 3339.68 298.167   3
 -10   1  -3 3687.80 341.710   2
 -10  -1  -3 3189.86 333.103   2
 -10  -1  -3 3153.79 294.776   1
 -10   1  -4 3583.97 297.247   3
 -10   1  -4 3568.79 350.800   2
 -10  -1  -4 3587.92 362.584   2
 -10  -1  -4 3422.52 303.898   1
 -10   1  -5 82.8390 82.0928   2
 -10  -1  -5-30.5121 67.2129   1
 -10  -1  -5-0.39735 66.4417   2
 -10   1  -6 146.320 89.3233   2
 -10  -1  -6 367.156 100.852   1
 -10  -1  -6 245.231 111.037   2
 -10   1  -7 1175.05 218.108   2
 -10  -1  -7 1093.32 222.742   2
 -10  -1  -7 1228.36 177.273   1
 -10   1  -8 3113.79 360.414   2
 -10  -1  -8 2590.20 335.733   2
 -10  -1  -8 3168.59 288.418   1
 -10   1  -9 164.146 103.478   2
 -10  -1  -9 187.142 100.506   2
 -10  -1  -9 101.528 63.3347   1
 -10   1 -10 66.6671 59.6914   2
 -10  -1 -10 113.064 88.6163   2
 -10  -1 -10 196.148 89.7510   1
 -10   1 -11 1308.42 239.568   2
 -10  -1 -11 1353.48 252.167   2
 -10   1 -12 1631.90 277.134   2
 -10  -1 -12 1242.85 244.155   2
 -10   2  12 59.7190 70.2013   4
 -10   2  11-18.4277 67.9881   4
 -10   2  10 726.303 172.902   4
 -10  -2  10 592.584 165.005   3
 -10   2   9 860.791 180.254   4
 -10  -2   9 899.780 215.028   3
 -10   2   8-48.5745 73.1073   4
 -10   2   7 527.191 146.245   4
 -10   2   7 166.431 82.7945   3
 -10   2   6 113.364 97.1405   4
 -10   2   6-1.22186 47.8039   3
 -10   2   5 309.736 124.684   4
 -10   2   5-173.637 125.957   3
 -10   2   4-4.32896 57.7960   3
 -10   2   3 289.783 111.242   3
 -10   2   2 565.449 131.027   3
 -10   2   1 14.9782 47.5329   3
 -10  -2   1 55.0933 56.9906   1
 -10   2   0 85.3352 71.6009   3
 -10  -2   0 98.0160 51.6372   1
 -10   2  -1 1995.18 238.004   3
 -10  -2  -1 2156.67 262.281   1
 -10   2  -2 1045.82 169.482   3
 -10  -2  -2 1036.31 182.451   1
 -10   2  -3 52.3890 44.7502   3
 -10  -2  -3 138.168 71.3579   1
 -10  -2  -4-118.178 90.9439   1
 -10  -2  -5 4547.70 364.489   1
 -10  -2  -6 48.0687 63.5260   1
 -10  -2  -7 1041.48 219.683   2
 -10  -2  -7 1263.55 200.569   1
 -10  -2  -8 50.4913 99.8154   2
 -10  -2  -8 128.669 90.1992   1
 -10  -2  -9 7666.13 590.273   2
 -10  -2  -9 8390.25 493.316   1
 -10  -2 -10 393.745 141.208   2
 -10  -2 -10 252.293 88.5318   1
 -10  -2 -11 158.733 70.0082   1
 -10  -2 -11 225.642 115.186   2
 -10  -2 -12-7.18736 53.5600   1
 -10   3  12-66.2420 69.5112   4
 -10   3  11 1123.00 217.365   4
 -10   3  10-16.8460 85.8517   4
 -10   3   9 138.217 83.0173   4
 -10   3   8-66.9927 81.9890   4
 -10   3   7 608.131 149.986   4
 -10   3   6 31.4368 61.9513   4
 -10   3   5 506.452 133.258   4
 -10   3   4 479.392 125.089   4
 -10   3   3 1612.74 218.192   4
 -10  -3   3 1514.43 232.954   1
 -10   3   2 141.608 88.2737   4
 -10  -3   2 128.664 84.3772   1
 -10  -3   1 1688.02 241.104   1
 -10  -3   0 455.522 132.541   1
 -10  -3  -1-38.0449 45.4680   1
 -10  -3  -2 210.786 89.1414   1
 -10  -3  -3 4661.12 387.923   1
 -10  -3  -4 789.206 166.797   1
 -10  -3  -5 121.741 89.7517   1
 -10  -3  -6 46.0867 62.3560   1
 -10  -3  -7 5339.55 415.382   1
 -10  -3  -8 138.939 83.6071   1
 -10  -3  -9 77.3596 53.2584   1
 -10  -3 -10 5.84052 56.5303   1
 -10  -3 -11 2778.10 303.749   1
 -10  -3 -12 224.938 93.7643   1
 -10  -3 -13 196.001 82.9887   1
 -10  -3 -14 260.117 90.4748   1
 -10   4  11 403.765 133.042   4
 -10   4  10 706.858 162.768   4
  10  -4  -9 175.559 111.838   5
 -10   4   9 10.4571 60.8841   4
  10  -4  -8 1266.13 250.852   5
 -10   4   8 740.989 160.070   4
  10  -4  -7 2.89077 72.9317   5
 -10   4   7 23.0637 59.4285   4
  10  -4  -6 1709.07 284.068   5
 -10   4   6 1408.27 208.435   4
  10  -4  -5 97.0028 135.584   5
 -10  -4   5 164.139 107.213   1
  10  -4  -4 25.8467 117.208   5
 -10  -4   4 199.783 105.023   1
  10  -4  -3 395.712 160.168   5
 -10  -4   3 99.1918 72.3964   1
  10  -4  -2 1699.56 282.302   5
 -10  -4   2 2016.49 275.508   1
 -10  -4   1 39.7277 52.5016   1
 -10  -4   0 89.9885 82.5611   1
 -10  -4  -1 776.822 168.832   1
 -10  -4  -2 1468.62 233.298   1
 -10  -4  -3-14.1807 76.9128   1
 -10  -4  -4 457.527 127.660   1
 -10  -4  -5 860.878 179.565   1
 -10  -4  -6 683.975 159.343   1
 -10  -4  -7 243.077 102.769   1
 -10  -4  -8 474.182 138.013   1
 -10  -4  -9 840.609 176.537   1
 -10  -4 -10-36.5578 66.4509   1
 -11   0   8 87.2988 92.4277   3
 -11   0   7 2119.99 309.224   3
 -11   0   6-87.3231 85.7460   3
 -11   0   5 120.202 85.2891   3
 -11   0   4 165.658 111.307   3
 -11   0   3 3127.95 353.894   3
 -11   0   2 208.010 125.059   3
 -11   0   1 15.0472 66.8700   3
 -11   0   0 62.3284 75.8847   3
 -11   0  -1 7970.61 526.172   3
 -11   0  -2-9.68208 50.9142   3
 -11   0  -2-27.3953 51.8891   2
 -11   0  -3 435.589 130.496   3
 -11   0  -3 458.341 130.973   2
 -11   0  -4 86.0707 63.3371   2
 -11   0  -5 1897.67 267.635   2
 -11   0  -6 3.24805 58.5224   2
 -11   0  -7 86.0017 47.6774   2
 -11   0  -8-70.4508 87.7361   2
 -11   0  -9 1232.14 244.422   2
 -11   1  10 174.724 109.761   4
 -11   1   8 184.248 64.8946   3
 -11  -1   8 276.812 134.256   3
 -11   1   7 133.119 101.681   3
 -11  -1   7 173.898 88.5353   3
 -11   1   6-13.0218 51.5157   3
 -11  -1   6 2.78153 63.6023   3
 -11   1   5 1016.42 211.315   3
 -11  -1   5 1144.74 224.654   3
 -11   1   4 683.850 172.518   3
 -11  -1   4 923.010 207.707   3
 -11   1   3 178.637 89.6139   3
 -11  -1   3 478.142 164.215   3
 -11   1   2 55.0087 66.1031   3
 -11  -1   2 15.9940 70.8333   3
 -11   1   1 2105.07 274.364   3
 -11   1   0-41.5159 51.0735   3
 -11   1  -1 98.1483 53.0923   3
 -11   1  -2 357.004 111.328   3
 -11  -1  -2 136.113 92.9828   2
 -11  -1  -3 3386.58 356.552   2
 -11  -1  -4 143.734 70.5870   1
 -11  -1  -4 105.220 86.3833   2
 -11   1  -5 74.5841 68.0799   2
 -11  -1  -5 209.634 90.5676   1
 -11  -1  -5-35.9517 67.8354   2
 -11   1  -6 448.259 140.793   2
 -11  -1  -6 482.551 118.461   1
 -11  -1  -6 400.039 139.457   2
 -11   1  -7 2712.84 340.303   2
 -11  -1  -7 3010.75 368.959   2
 -11  -1  -7 3080.27 302.274   1
 -11   1  -8 134.882 81.4639   2
 -11  -1  -8-136.948 88.7653   2
 -11   1  -9 106.547 97.9249   2
 -11  -1  -9-157.390 109.870   2
 -11   2  10 350.736 139.688   4
 -11   2   9 138.699 88.4060   4
 -11   2   8 20.8208 89.2937   4
 -11   2   7 607.837 155.126   4
 -11   2   6 67.1123 76.6219   4
 -11   2   5 111.545 92.6930   4
 -11   2   5-34.7179 55.8639   3
 -11   2   4-36.8445 45.7665   4
 -11   2   4-2.94310 63.0482   3
 -11   2   3 896.126 189.646   3
 -11   2   2 441.589 134.710   3
 -11   2   1 63.9476 47.8192   3
 -11   2   0-39.2488 57.8328   3
 -11  -2  -1 467.088 130.043   1
 -11  -2  -2 350.390 117.981   1
 -11  -2  -2 245.112 107.838   2
 -11  -2  -3-18.5660 58.7096   1
 -11  -2  -3 81.6427 85.5709   2
 -11  -2  -4 657.755 159.308   1
 -11  -2  -4 440.790 133.774   2
 -11  -2  -5 899.729 172.934   1
 -11  -2  -5 2019.58 312.724   2
 -11  -2  -6 570.918 141.154   1
 -11  -2  -6 337.058 130.350   2
 -11  -2  -7-41.1228 81.3023   2
 -11  -2  -7 13.6984 54.3612   1
 -11  -2  -8 1331.09 255.496   2
 -11  -2  -8 1065.76 187.534   1
 -11  -2  -9 527.165 134.364   1
 -11   3   9-69.2592 87.0448   4
 -11   3   8 1137.87 217.036   4
 -11   3   7 76.6483 70.0930   4
 -11   3   6 79.7966 71.7876   4
 -11  -3   1 133.475 101.795   1
 -11  -3   0 591.952 156.363   1
 -11  -3  -1 198.090 99.4680   1
 -11  -3  -2 508.511 147.435   1
 -11  -3  -3 102.439 83.4159   1
 -11  -3  -4-72.9462 67.7622   1
 -11  -3  -5 141.537 90.7089   1
 -11  -3  -6 740.813 169.289   1
 -11  -3  -7 102.386 72.2444   1
 -11  -3  -8 91.9052 56.9209   1
 -11  -3  -9 17.0413 54.1710   1
 -11  -3 -10 963.245 185.728   1
 -12   0   4 3086.81 372.800   3
 -12   0   3 32.0442 67.5943   3
 -12   0   2 50.8277 70.3501   3
 -12   0   1-84.3132 76.5148   3
 -12   0   0 2719.10 329.591   3
 -12   0  -6-66.9724 49.6631   2
 -12   1   5 676.356 174.260   3
 -12   1   4-79.4666 74.0440   3
 -12   1   3 196.443 88.8015   3
 -12  -1   3 90.9945 102.872   3
 -12   1   2 788.929 175.079   3
 -12  -1   2 892.057 210.896   3
 -12   1   1 69.2446 45.8581   3
 -12  -1   1 223.606 109.976   3
 -12  -1   0 270.031 124.119   3
 -12  -1  -1 114.953 92.6061   3
 -12  -1  -2 1462.41 238.905   3
 -12  -1  -6 2157.07 310.886   2
 -12   2   7 1314.54 232.819   4
 -12  -2  -3 79.7704 48.3087   1
 -12  -2  -4 298.643 115.176   1
 -12  -2  -5 848.851 178.018   1
 -12  -2  -6-57.7487 52.3230   1
   0   0   0    0.00    0.00   0
TITL DN_Com_Cu_01_2 in P2(1)/n
REM P2(1)/n (#14 in standard setting)
CELL 0.71073   9.332188   7.734070  20.114323  90.0000  90.0020  90.0000
ZERR    4.00   0.000225   0.000235   0.000443   0.0000   0.0021   0.0000
LATT  1
SYMM -x+1/2, y+1/2,-z+1/2
SFAC C H N Cl Cu
UNIT 48.00 40.00 8.00 8.00 4.00
TREF
HKLF 4
END
;
_shelx_hkl_checksum     2654
_shelx_res_file
;
    shelx.res created by SHELXL-2014/7
TITL DN_Com_Cu_01_2 in P2(1)/n
REM P2(1)/n (#14 in standard setting)
CELL 0.71073   9.332188   7.734070  20.114323  90.0000  90.0020  90.0000
ZERR    4.00   0.000225   0.000235   0.000443   0.0000   0.0021   0.0000
LATT   1
SYMM  1/2 - X, 1/2 + Y, 1/2 - Z
SFAC  C  H  N  O  CL CU
UNIT  48 56 8  8  8  4
MERG   2
SIZE  0.067 0.117 0.238
TEMP  24
REM   Crystal shape/color: fragment/green
FMAP   2
PLAN   -6
ACTA
EQIV $1 x, y+1, z
HTAB O1W O2W_$1
EQIV $2 -x+2, -y+1, -z+1
HTAB O1W Cl2_$2
HTAB O2W Cl2
HTAB O2W Cl1_$2
HTAB C5 O1W
EQIV $3 -x+3/2, y-1/2, -z+1/2
HTAB C6 Cl1_$3
HTAB C8 Cl2
EQIV $4 -x+3/2, y+1/2, -z+1/2
HTAB C12 Cl2_$4
L.S.  8
WGHT    0.031000    0.140500
FVAR       2.20873
C1    1    0.554530    0.565333    0.331743    11.00000    0.02788    0.04844 =
         0.03619   -0.00195   -0.00250   -0.00139
C2    1    0.412242    0.519996    0.326036    11.00000    0.03026    0.08444 =
         0.04955   -0.00858   -0.00846   -0.00719
C3    1    0.323505    0.543242    0.379881    11.00000    0.02478    0.07460 =
         0.06580    0.00343   -0.00030   -0.00365
C4    1    0.378873    0.610346    0.436682    11.00000    0.03357    0.05884 =
         0.05214    0.00701    0.00967    0.00915
C5    1    0.523332    0.651209    0.439610    11.00000    0.03766    0.04925 =
         0.03589   -0.00211    0.00335    0.00300
C6    1    0.656798    0.547335    0.277904    11.00000    0.03452    0.05193 =
         0.03337   -0.00982   -0.00634   -0.00350
C7    1    0.885544    0.572403    0.233128    11.00000    0.03171    0.04133 =
         0.02903   -0.00925    0.00135    0.00084
C8    1    1.020112    0.506711    0.243042    11.00000    0.03749    0.08902 =
         0.03474   -0.00900   -0.00546    0.01558
C9    1    1.113813    0.493157    0.189649    11.00000    0.03644    0.10529 =
         0.05747   -0.01843    0.00339    0.02095
C10   1    1.073677    0.547137    0.128200    11.00000    0.04988    0.08761 =
         0.04741   -0.02185    0.01701   -0.00396
C11   1    0.938708    0.611595    0.117760    11.00000    0.06280    0.07334 =
         0.03445    0.00080    0.00835   -0.00111
C12   1    0.844249    0.626714    0.170291    11.00000    0.04068    0.05391 =
         0.03495   -0.00028    0.00140    0.00633
N1    3    0.610846    0.628058    0.388480    11.00000    0.02914    0.03787 =
         0.03075   -0.00094   -0.00164    0.00138
N2    3    0.788356    0.584076    0.287990    11.00000    0.02546    0.03798 =
         0.02804   -0.00333   -0.00262    0.00185
CL1   5    1.010890    0.840136    0.358413    11.00000    0.03649    0.04994 =
         0.03314    0.00578   -0.00388   -0.01185
CL2   5    0.933855    0.375959    0.415781    11.00000    0.05491    0.03543 =
         0.04528    0.00424   -0.01818   -0.00035
CU    6    0.828530    0.656228    0.383454    11.00000    0.02761    0.03877 =
         0.02381   -0.00170   -0.00251   -0.00335
DFIX  0.86 0.01 O1W H1A O1W H1B
DFIX  1.36 H1A H1B
O1W   4    0.827695    0.724103    0.478478    11.00000    0.04091    0.04368 =
         0.02805   -0.00169   -0.00397   -0.00496
H1A   2    0.833361    0.833084    0.483605    11.00000    0.04013
H1B   2    0.896477    0.679161    0.500762    11.00000    0.08889
DFIX  0.86 0.01 O2W H2A O2W H2B
DFIX  1.36 H2A H2B
O2W   4    0.829713    0.058132    0.505393    11.00000    0.04305    0.04880 =
         0.03989   -0.00107   -0.00038   -0.00225
H2A   2    0.853548    0.136000    0.477701    11.00000    0.07189
H2B   2    0.883047    0.073558    0.539018    11.00000    0.08230
H1    2    0.383342    0.473808    0.286839    11.00000    0.04659
H2    2    0.231098    0.523093    0.375596    11.00000    0.06434
H3    2    0.325969    0.633861    0.474054    11.00000    0.04931
H4    2    0.564078    0.697885    0.478908    11.00000    0.03293
H5    2    0.615058    0.502173    0.235814    11.00000    0.05094
H6    2    1.041344    0.471186    0.282987    11.00000    0.05573
H7    2    1.199405    0.443242    0.199335    11.00000    0.07424
H8    2    1.134800    0.537680    0.093759    11.00000    0.08250
H9    2    0.907651    0.652128    0.072926    11.00000    0.07940
H10   2    0.750735    0.675049    0.166426    11.00000    0.04193
HKLF 4
REM  DN_Com_Cu_01_2 in P2(1)/n
REM R1 =  0.0345 for    2380 Fo > 4sig(Fo)  and  0.0525 for all    3143 data
REM    228 parameters refined using      6 restraints
END
WGHT      0.0307      0.1407
REM Highest difference peak  0.259,  deepest hole -0.387,  1-sigma level  0.064
Q1    1   0.3210  0.5014  0.2249  11.00000  0.05    0.26
Q2    1   0.8944  0.6538  0.1508  11.00000  0.05    0.25
Q3    1   0.8439  0.6095  0.2595  11.00000  0.05    0.25
Q4    1   0.8750  0.6564  0.2041  11.00000  0.05    0.25
Q5    1   0.7252  0.6187  0.2748  11.00000  0.05    0.24
Q6    1   0.6603  0.4909  0.2721  11.00000  0.05    0.24
;
_shelx_res_checksum     22380
data_global
_journal_date_recd_electronic     2019-11-21
_journal_date_accepted     2019-12-24
_journal_name_full     'Acta Crystallographica, Section E'
_journal_year     2020
_journal_volume     76
_journal_issue      2
_journal_page_first     148
_journal_page_last     154
_journal_paper_category     GM
_journal_paper_doi     10.1107/S2056989019017213
_journal_coeditor_code     EX2027
_publ_contact_author_name     'Jovanny A. G\'omez Castanho'
_publ_contact_author_address
;
      Laboratorio de Qu\'imica Te\'orica y Computacional
      Grupo Qu\'imica-F\'isica Molecular y Modelamiento Computacional (QUIMOL)
      Facultad de Ciencias
      Universidad Pedag\'ogica y Tecnol\'ogica de Colombia
      Tunja, Boyac\'a, 050030
      Colombia
;
_publ_contact_author_email     jovanny.gomez@uptc.edu.co
_publ_contact_author_fax     '57+8 7428263'
_publ_contact_author_phone     '57+8 7428263, Ext. 2559'
_publ_section_title
;
Crystal structure, spectroscopic characterization and Hirshfeld surface analysis
of aquadichlorido{<i>N</i>-[(pyridin-2-yl)methylidene]aniline}copper(II)
monohydrate
;
loop_
    _publ_author_name
    _publ_author_footnote
    _publ_author_address
    'Molano, Miguel F.' .
;
Laboratorio de Qu\'imica Te\'orica y Computacional
Grupo Qu\'imica-F\'isica Molecular y Modelamiento Computacional (QUIMOL)
Facultad de Ciencias
Universidad Pedag\'ogica y Tecnol\'ogica de Colombia
Tunja, Boyac\'a, 050030
Colombia
;
    'Lorett Velasquez, Vaneza P.' .
;
Universidad Antonio Nari\~no
Facultad de Ciencias
Bogot\'a
Colombia
;
    'Erben, Mauricio F.' .
;
Centro de Qu\'imica Inorg\'anica (CEQUINOR)
Facultad de Ciencias Exactas
Universidad Nacional de La Plata
C.C. 962, 1900 La Plata
Argentina
;
    'Nossa Gonz\'alez, Diana L.' .
;
Centro de Qu\'imica Inorg\'anica (CEQUINOR)
Facultad de Ciencias Exactas
Universidad Nacional de La Plata
C.C. 962, 1900 La Plata
Argentina
;
    'Loaiza, Alix E.' .
;
Departamento de Qu\'imica
Facultad de Ciencias
Pontificia Universidad Javeriana
110231561 Bogot\'a
Colombia
;
    'Echeverr\'ia, Gustavo A.' .
;
Departamento de F\'isica
Facultad de Ciencias Exactas
Universidad Nacional de La Plata and IFLP(CONICET)
C.C. 67, 1900 La Plata
Argentina
;
    'Piro, Oscar E.' .
;
Departamento de F\'isica
Facultad de Ciencias Exactas
Universidad Nacional de La Plata and IFLP(CONICET)
C.C. 67, 1900 La Plata
Argentina
;
    'Tob\'on, Yeny A.' .
;
University of Lille, , CNRS, UMR 8516
LASIR - Laboratoire de Spectrochimie Infrarouge et Raman
F-59000 Lille
France
;
    'Ben Tayeb, Karima' .
;
University of Lille, , CNRS, UMR 8516
LASIR - Laboratoire de Spectrochimie Infrarouge et Raman
F-59000 Lille
France
;
    'G\'omez Casta\~no, Jovanny A.' .
;
Laboratorio de Qu\'imica Te\'orica y Computacional
Grupo Qu\'imica-F\'isica Molecular y Modelamiento Computacional (QUIMOL)
Facultad de Ciencias
Universidad Pedag\'ogica y Tecnol\'ogica de Colombia
Tunja, Boyac\'a, 050030
Colombia
;
_publ_section_synopsis
;
The title complex contains four distorted square-pyramidal molecules in the
asymmetric unit, each of which interacts with another molecule located in an
adjacent unit cell by means of two hydrogen-bonded water molecules of
crystallization, thus forming symmetric dimers that govern the supramolecular
features of the infinite lattice.
;
